# Supplementary material for: Uncovering genetic variation in humoral inborn errors of immunity in African populations: insights from the African genome variation database
Source: Sci Rep. 2026 Feb 15;16:9148. doi: 10.1038/s41598-026-39612-2 (PMC12996604; doi:10.1038/s41598-026-39612-2)
Supplement: Supplementary file 1 — Supplementary Material 1 [file 41598_2026_39612_MOESM1_ESM.xlsx]

## Sheet: Sheet1
Supplementary Table 1: Variant details and regional Frequencies. The table shows the details and regional frquencies of all variants assesed in the study. A frequency of zero is assigned to a region where the variant has not been identified.
AICDA
variantID	rsID	Genes	Asia	Central_Africa	Eastern_Africa	Europe	Ex-Africa	Northern_Africa	North_America	Oceania	Southern_Africa	South_America	Western_Africa
12_8605263_G_T	rs141451637	AICDA	0	0	0	0	0	0	0	0	0.02425	0	0.0009901
12_8606914_C_T	rs759799595	AICDA	0	0	0	0	0	0	0	0	0	0	0.000495
12_8605211_G_A	rs201180477	AICDA	0	0	0.004237	0	0.006369	0	0.001678	0	0.001866	0.002513	0.009406
12_8605343_C_G	rs201210527	AICDA	0	0	0.004237	0	0.003185	0	0.001678	0	0.001866	0.002513	0.007426
12_8606947_C_T	rs61730095	AICDA	0	0	0.01695	0	0.006369	0	0	0	0.009328	0	0.01634
12_8604893_C_G	rs1206955819	AICDA	0	0	0	0	0	0	0.001678	0	0	0.002513	0
12_8606939_A_G	rs199697153	AICDA	0.0003411	0	0	0	0	0	0	0	0	0	0
12_8606915_G_A	rs200228627	AICDA	0	0	0	0	0	0	0.001678	0	0	0	0
12_8604836_G_A	rs201641160	AICDA	0.0003411	0	0	0	0	0	0	0	0	0	0
12_8605290_C_T	rs201893924	AICDA	0	0	0	0	0	0	0.001678	0	0	0	0
12_8605302_A_C	rs2136431758	AICDA	0	0	0	0.0008865	0	0	0	0	0	0	0
12_8605387_G_T	rs2136431952	AICDA	0.0003411	0	0	0	0	0	0	0	0	0	0
12_8604833_A_C	rs748806207	AICDA	0	0	0	0.0008865	0	0	0	0	0	0	0
12_8606995_C_T	rs751448269	AICDA	0.0003411	0	0	0	0	0	0	0	0	0	0
12_8605347_G_A	rs757606065	AICDA	0.0003411	0	0	0	0	0	0	0	0	0	0
12_8605358_G_A	rs780274954	AICDA	0.0006821	0	0	0	0	0	0	0	0	0	0
BLNK
variantID	rsID	Genes	Asia	Central_Africa	Eastern_Africa	Europe	Ex-Africa	Northern_Africa	North_America	Oceania	Southern_Africa	South_America	Western_Africa
10_96246978_A_G	rs1255714476	BLNK	0	0	0	0	0	0	0	0	0	0	0.001485
10_96271354_C_G	rs138255946	BLNK	0	0.007692	0	0	0	0	0	0	0	0	0
10_96242752_C_T	rs200876285	BLNK	0	0	0	0	0	0	0	0	0	0	0.000495
10_96242776_A_T	rs2134080570	BLNK	0	0	0.004237	0	0	0	0	0	0	0	0
10_96192096_G_A	rs372130465	ZNF518A, NPM1P25, BLNK	0	0	0	0	0	0	0	0	0.001866	0	0
10_96242800_A_C	rs373517547	BLNK	0	0	0.004237	0	0	0	0	0	0	0	0
10_96227451_G_A	rs375364894	BLNK	0	0	0	0	0	0	0	0	0.001866	0	0
10_96215345_C_T	rs375608442	BLNK	0	0	0	0	0	0	0	0	0	0	0.000495
10_96247045_G_A	rs577163183	BLNK	0	0.04615	0	0	0	0	0	0	0	0	0
10_96216721_A_T	rs587723641	BLNK	0	0	0	0	0	0	0	0	0	0	0.000495
10_96209853_G_A	rs781845656	ZNF518A, BLNK	0	0	0	0	0	0	0	0	0	0	0.000495
10_96204589_C_T	rs782231780	ZNF518A, BLNK	0	0	0	0	0	0	0	0	0.001866	0	0
10_96247049_C_T	rs11540858	BLNK	0.003752	0.1	0.1271	0.001773	0.1083	0.0375	0.01007	0	0.1306	0.005025	0.1371
10_96224006_A_G	rs118063042	BLNK	0.002729	0.03077	0.02119	0.007979	0.01274	0.0125	0.01174	0	0.01306	0.005025	0.01287
10_96227509_C_T	rs144903484	BLNK	0.0003411	0.01538	0.008475	0	0.02229	0	0.006711	0	0.01493	0	0.03317
10_96223879_C_A	rs148612299	BLNK	0.002729	0	0.004237	0.01152	0	0.0375	0.003356	0	0	0.007538	0
10_96216739_C_G	rs17111459	BLNK	0.002729	0.06923	0.05508	0.007979	0.03822	0.0125	0.01007	0	0.04478	0.005025	0.02772
10_96227501_C_T	rs17111469	BLNK	0	0.07692	0.0339	0	0.02548	0	0	0	0.03172	0	0.01485
10_96197074_T_A	rs74151283	ZNF518A, BLNK	0.01296	0.1	0.08898	0.02216	0.1369	0.0125	0.02517	0	0.09888	0.01759	0.1361
10_96207874_T_C	rs1366079922	ZNF518A, BLNK	0	0	0	0	0	0	0	0	0	0	0
10_96216716_C_T	rs141021727	BLNK	0.0003411	0	0	0	0	0	0	0	0	0	0
10_96247009_C_G	rs143109144	BLNK	0	0	0	0	0	0	0.001678	0	0	0	0
10_96204068_A_G	rs144266674	ZNF518A, BLNK	0.0006821	0	0	0.003546	0	0	0	0	0	0	0
10_96223959_G_A	rs145528025	BLNK	0	0	0	0	0.003185	0	0	0	0	0	0
10_96209840_G_A	rs147455437	ZNF518A, BLNK	0.002046	0	0	0	0	0	0	0	0	0	0
10_96230820_C_T	rs148249957	BLNK	0	0	0	0.00266	0	0	0.001678	0	0	0	0
10_96223977_C_A	rs148846157	BLNK	0.0003411	0	0	0	0	0	0	0	0	0	0
10_96204590_G_A	rs184808145	ZNF518A, BLNK	0.0003411	0	0	0	0	0	0	0	0	0	0
10_96247003_T_A	rs191065660	BLNK	0	0	0	0	0	0	0.003356	0	0	0.005025	0
10_96227581_G_A	rs199854336	BLNK	0	0	0	0.0008865	0	0	0	0	0	0	0
10_96196985_G_A	rs200501515	ZNF518A, BLNK	0.0003411	0	0	0	0	0	0	0	0	0	0
10_96271374_C_T	rs200630912	BLNK	0	0	0	0	0	0	0.001678	0	0	0	0
10_96209919_T_C	rs201179187	ZNF518A, BLNK	0	0	0	0.0008865	0	0	0	0	0	0	0
10_96196957_A_G	rs201384181	ZNF518A, BLNK	0.0003411	0	0	0	0	0	0	0	0	0	0
10_96227496_G_T	rs201576692	BLNK	0.0006821	0	0	0	0	0	0	0	0	0	0
10_96201061_G_A	rs201642415	ZNF518A, BLNK	0.0003411	0	0	0	0	0	0	0	0	0	0
10_96209865_G_A	rs201874889	ZNF518A, BLNK	0.0006821	0	0	0	0	0	0	0	0	0	0
10_96215369_T_C	rs587687663	BLNK	0.001023	0	0	0	0	0	0	0	0	0	0
10_96227517_A_G	rs587702260	BLNK	0	0	0	0	0	0	0	0	0	0.002513	0
10_96230843_G_A	rs587723501	BLNK	0.002387	0	0	0	0	0	0	0	0	0	0
10_96227497_C_T	rs782493817	BLNK	0.0003411	0	0	0	0	0	0	0.06	0	0	0
10_96271384_A_T	rs782699705	BLNK	0	0	0	0	0	0	0.001678	0	0	0	0
CD19
variantID	rsID	Genes	Asia	Central_Africa	Eastern_Africa	Europe	Ex-Africa	Northern_Africa	North_America	Oceania	Southern_Africa	South_America	Western_Africa
16_28937808_G_A	rs146223289	RABEP2, CD19	0	0	0	0	0	0	0	0	0	0	0.000495
16_28938940_A_G	rs1964845692	RABEP2, CD19	0	0	0	0	0	0	0	0	0.001866	0	0
16_28939135_G_A	rs1964851900	RABEP2, CD19	0	0	0	0	0	0	0	0	0.005597	0	0
16_28937029_C_G	rs199902537	RABEP2, CD19	0	0	0	0	0	0	0	0	0	0	0.00297
16_28937781_C_T	rs200792237	RABEP2, CD19	0	0	0.004237	0	0	0	0	0	0	0	0
16_28938666_G_A	rs201487011	RABEP2, CD19	0	0	0.004237	0	0	0	0	0	0	0	0
16_28936191_C_G	rs201783945	RABEP2, CD19	0	0	0	0	0	0	0	0	0	0	0.001485
16_28937763_T_G	rs376784007	RABEP2, CD19	0	0	0	0	0	0	0	0	0	0	0.0009901
16_28932582_C_T	rs533648795	RABEP2, CD19	0	0	0	0	0	0	0	0	0	0	0.000495
16_28937107_C_G	rs539190420	RABEP2, CD19	0	0	0	0	0	0	0	0	0	0	0.000495
16_28932982_G_A	rs559057405	RABEP2, CD19	0	0.007692	0	0	0	0	0	0	0	0	0
16_28936159_T_C	rs761197862	RABEP2, CD19	0	0	0	0	0	0.025	0	0	0	0	0
16_28932974_C_T	rs79073646	RABEP2, CD19	0	0	0	0	0	0	0	0	0	0	0.001485
16_28932950_T_G	rs146795664	RABEP2, CD19	0	0	0	0.004433	0	0	0.003356	0	0.003731	0	0
16_28933082_C_T	rs148200569	RABEP2, CD19	0	0	0	0	0	0	0.001678	0	0.001866	0	0
16_28933075_C_G	rs2904880	RABEP2, CD19	0.1426	0	0	0.2695	0.03822	0.125	0.3389	0.3	0.03918	0.6256	0
16_28938730_G_A	rs34763945	RABEP2, CD19	0.01057	0	0	0.05762	0.01274	0	0.0302	0	0.007463	0.0201	0
16_28935465_G_A	rs557406713	RABEP2, CD19	0	0	0	0	0.003185	0	0	0	0	0	0
16_28933387_A_C	rs572331785	RABEP2, CD19	0	0	0	0	0.003185	0	0	0	0	0	0
16_28937025_C_T	rs113797527	RABEP2, CD19	0.0003411	0.007692	0	0	0.003185	0	0	0	0.003731	0	0
16_28933407_G_A	rs1422194270	RABEP2, CD19	0.0003411	0	0	0	0	0	0	0	0	0	0
16_28937346_C_T	rs142818579	RABEP2, CD19	0	0	0	0.0008865	0	0	0	0	0	0	0
16_28938708_C_G	rs144178895	RABEP2, CD19	0	0	0	0.0008865	0	0	0	0	0	0	0
16_28938868_C_A	rs148808609	RABEP2, CD19	0.001023	0	0	0.006206	0	0	0.003356	0	0	0	0
16_28933064_A_G	rs189652694	RABEP2, CD19	0	0	0	0	0	0	0.001678	0	0	0	0
16_28937522_C_T	rs199570434	RABEP2, CD19	0.0003411	0	0	0	0	0	0	0	0	0	0
16_28937098_C_A	rs200428347	RABEP2, CD19	0.0003411	0	0	0	0	0	0	0	0	0	0
16_28938733_C_G	rs200763532	RABEP2, CD19	0.0003411	0	0	0	0	0	0	0	0	0	0
16_28936556_A_T	rs200945139	RABEP2, CD19	0.0003411	0	0	0	0	0	0	0	0	0	0
16_28937640_C_G	rs201434626	RABEP2, CD19	0	0	0	0.001773	0	0	0	0	0	0	0
16_28935536_A_G	rs2152230404	RABEP2, CD19	0.0003411	0	0	0	0	0	0	0	0	0	0
16_28937493_G_C	rs2152231854	RABEP2, CD19	0	0	0	0.0008865	0	0	0	0	0	0	0
16_28936194_A_G	rs373066835	RABEP2, CD19	0.002729	0	0	0	0	0	0	0	0	0	0
16_28936551_G_C	rs533120247	RABEP2, CD19	0	0	0	0	0	0	0.003356	0	0	0	0
16_28938669_C_A	rs541687721	RABEP2, CD19	0.0006821	0	0	0	0	0	0	0	0	0	0
16_28938904_G_A	rs542387169	RABEP2, CD19	0	0	0	0	0	0	0.001678	0	0	0	0
16_28937467_A_G	rs542495782	RABEP2, CD19	0.0003411	0	0	0	0	0	0	0	0	0	0
16_28937316_A_G	rs552997888	RABEP2, CD19	0.0003411	0	0	0	0	0	0	0	0	0	0
16_28932013_C_T	rs556457823	RABEP2, CD19	0.0003411	0	0	0	0	0	0	0	0	0	0
16_28932598_A_G	rs558660062	RABEP2, CD19	0	0	0	0.0008865	0	0	0	0	0	0	0
16_28936504_C_A	rs559210371	RABEP2, CD19	0.0003411	0	0	0	0	0	0	0	0	0	0
16_28937468_C_T	rs560880134	RABEP2, CD19	0.0003411	0	0	0	0	0	0	0	0	0	0
16_28932964_A_C	rs566122505	RABEP2, CD19	0.0003411	0	0	0	0	0	0	0	0	0	0
16_28932558_C_T	rs566183838	RABEP2, CD19	0	0	0	0.0008865	0	0	0	0	0	0	0
16_28932562_C_G	rs754293950	RABEP2, CD19	0.0003411	0	0	0	0	0	0	0	0	0	0
16_28932085_G_C	rs761320831	RABEP2, CD19	0.0003411	0	0	0	0	0	0	0	0	0	0
16_28937370_C_T	rs898412557	RABEP2, CD19	0	0	0	0.0008865	0	0	0	0	0	0	0
CD40
variantID	rsID	Genes	Asia	Central_Africa	Eastern_Africa	Europe	Ex-Africa	Northern_Africa	North_America	Oceania	Southern_Africa	South_America	Western_Africa
20_46118365_T_G	rs113207193	CD40	0	0.01538	0.02119	0	0	0	0	0	0.06903	0	0
20_46121841_G_T	rs147677886	CD40	0	0	0	0	0	0	0	0	0	0	0.000495
20_46128178_C_G	rs537635771	CD40	0	0	0.004237	0	0	0	0	0	0	0	0
20_46122223_T_C	rs574178493	CD40	0	0	0	0	0	0	0	0	0	0	0.000495
20_46122289_G_A	rs756898850	CD40	0	0	0	0	0	0	0	0	0	0	0.000495
20_46122624_G_A	rs764882779	CD40	0	0	0	0	0	0	0	0	0	0	0.000495
20_46123196_C_T	rs79661585	CD40	0	0	0	0	0	0	0	0	0.003731	0	0
20_46122724_C_T	rs11569321	CD40	0.004775	0.1	0.1271	0	0.1433	0.0125	0.01174	0	0.05597	0.002513	0.1644
20_46128199_C_T	rs535886332	CD40	0.00307	0	0	0	0	0	0	0	0.001866	0	0
20_46128184_C_T	rs7273698	CD40	0.004775	0.1154	0.1356	0	0.1529	0.0125	0.01174	0	0.0597	0.005025	0.1713
20_46123113_C_T	rs1013244102	CD40	0	0	0	0	0	0	0	0	0	0	0
20_46128188_A_G	rs143037975	CD40	0	0	0	0	0.003185	0	0	0	0	0	0
20_46121805_C_T	rs187683423	CD40	0	0	0	0.0008865	0	0	0	0	0	0	0
20_46128200_A_G	rs199581355	CD40	0.001364	0	0	0	0	0	0	0	0	0	0
20_46122297_C_A	rs202208745	CD40	0	0	0	0.0008865	0	0	0	0	0	0	0
20_46122754_T_C	rs371997367	CD40	0	0	0	0	0	0	0	0	0	0	0
20_46122697_C_A	rs537489349	CD40	0.0003411	0	0	0	0	0	0	0	0	0	0
CD79A
variantID	rsID	Genes	Asia	Central_Africa	Eastern_Africa	Europe	Ex-Africa	Northern_Africa	North_America	Oceania	Southern_Africa	South_America	Western_Africa
19_41879251_C_T	rs145895409	CD79A, ARHGEF1	0	0.007692	0	0	0	0	0	0	0.001866	0	0
19_41880653_C_T	rs368605906	CD79A, ARHGEF1	0	0	0	0	0	0	0	0	0	0	0.0009901
19_41879058_G_A	rs557160710	CD79A, ARHGEF1	0	0	0	0	0	0.0125	0	0	0	0	0
19_41879173_A_G	rs570673845	CD79A, ARHGEF1	0	0.007692	0	0	0	0	0	0	0	0	0
19_41879621_G_A	rs782150073	CD79A, ARHGEF1	0	0	0	0	0	0	0	0	0	0	0.000495
19_41877312_G_C	rs782206373	RPS19, CD79A	0	0	0	0	0	0	0	0	0.007463	0	0
19_41879098_A_G	rs151224661	CD79A, ARHGEF1	0	0	0	0	0.003185	0	0	0	0.001866	0	0.001485
19_41879222_C_T	rs200667174	CD79A, ARHGEF1	0	0	0	0	0	0	0.001678	0	0	0	0.000495
19_41879283_G_A	rs548487112	CD79A, ARHGEF1	0.0003411	0.007692	0	0	0	0	0	0	0	0	0
19_41879211_G_A	rs117078414	CD79A, ARHGEF1	0.001364	0	0	0	0	0	0	0	0	0	0
19_41879179_C_T	rs137953079	CD79A, ARHGEF1	0.0003411	0	0	0.0008865	0	0	0	0	0	0	0
19_41879280_C_T	rs144006380	CD79A, ARHGEF1	0	0	0	0.0008865	0	0	0	0	0	0	0
19_41879281_G_A	rs144367487	CD79A, ARHGEF1	0	0	0	0.001773	0.003185	0	0.001678	0	0	0	0
19_41879574_C_A	rs148797987	CD79A, ARHGEF1	0	0	0	0.00266	0	0	0.005034	0	0	0.01759	0
19_41879583_G_A	rs1555843732	CD79A, ARHGEF1	0	0	0	0	0	0	0	0.02	0	0	0
19_41880663_C_T	rs189774829	CD79A, ARHGEF1	0.0003411	0	0	0	0	0	0	0	0	0	0
19_41879044_G_C	rs199603062	CD79A, ARHGEF1	0	0	0	0	0	0	0.003356	0	0	0.002513	0
19_41879134_C_T	rs199967393	CD79A, ARHGEF1	0.0003411	0	0	0.0008865	0	0	0	0	0	0	0
19_41879550_C_T	rs201206281	CD79A, ARHGEF1	0	0	0	0	0	0	0.003356	0	0	0	0
19_41879622_C_T	rs202097187	CD79A, ARHGEF1	0.0003411	0	0	0	0	0	0.003356	0	0	0	0
19_41877332_G_A	rs371184689	RPS19, CD79A	0.001705	0	0	0	0	0	0	0	0	0	0
19_41879026_C_G	rs536960351	CD79A, ARHGEF1	0	0	0	0.0008865	0	0	0	0	0	0	0
19_41879620_C_T	rs537675914	CD79A, ARHGEF1	0.0003411	0	0	0	0	0	0	0	0	0	0
19_41877341_G_A	rs538437053	RPS19, CD79A	0.0003411	0	0	0	0	0	0	0	0	0	0
19_41880942_A_G	rs550589218	CD79A, ARHGEF1	0.0003411	0	0	0	0	0	0	0	0	0	0
19_41880853_C_T	rs561846804	CD79A, ARHGEF1	0	0	0	0.0008865	0	0	0	0	0	0	0
19_41879166_G_A	rs565069569	CD79A, ARHGEF1	0.0003411	0	0	0	0	0	0	0	0	0	0
19_41879150_C_T	rs926961615	CD79A, ARHGEF1	0.0003411	0	0	0	0	0	0	0	0	0	0
CD79B
variantID	rsID	Genes	Asia	Central_Africa	Eastern_Africa	Europe	Ex-Africa	Northern_Africa	North_America	Oceania	Southern_Africa	South_America	Western_Africa
17_63932215_G_A	rs114330958	CD79B	0	0	0.008475	0	0	0	0	0	0	0	0
17_63930325_G_A	rs144755516	CD79B	0	0	0	0	0	0	0	0	0	0	0.000495
17_63930166_C_T	rs147236129	CD79B	0	0.02308	0	0	0	0	0	0	0	0	0.000495
17_63929768_A_G	rs202007517	CD79B	0	0	0	0	0	0	0	0	0	0	0.000495
17_63929330_G_C	rs372665115	CD79B	0	0	0.004237	0	0	0	0	0	0	0	0
17_63930395_C_A	rs374473752	CD79B	0	0	0	0	0	0	0	0	0	0	0.000495
17_63929892_C_T	rs201051431	CD79B	0	0	0	0	0.003185	0	0	0	0	0	0.000495
17_63930290_C_T	rs373078798	CD79B	0	0	0	0	0	0	0	0	0	0.002513	0.000495
17_63930335_G_A	rs375597674	CD79B	0.0003411	0	0	0	0	0	0	0	0	0	0.0009901
17_63929434_C_T	rs199859520	CD79B	0.001023	0	0	0	0	0	0	0	0	0	0
17_63930286_T_G	rs200126941	CD79B	0.001023	0	0	0	0	0	0	0	0	0	0
17_63931387_T_C	rs201159842	CD79B	0.0003411	0	0	0	0	0	0	0	0	0	0
17_63931347_G_A	rs201705534	CD79B	0	0	0	0	0	0	0.001678	0	0	0	0
17_63929483_C_T	rs202115514	CD79B	0.0003411	0	0	0	0	0	0	0	0	0	0
17_63930225_C_A	rs377108188	CD79B	0.0003411	0	0	0	0	0	0	0	0	0	0
17_63930287_T_C	rs548645671	CD79B	0.0003411	0	0	0	0	0	0	0	0	0	0
17_63932189_C_T	rs552127702	CD79B	0.0003411	0	0	0	0	0	0	0	0	0	0
17_63929893_G_A	rs554783299	CD79B	0.0003411	0	0	0	0	0	0	0	0	0	0
17_63929436_C_T	rs559091155	CD79B	0.0003411	0	0	0	0	0	0	0	0	0	0
17_63931361_G_C	rs750544228	CD79B	0.0003411	0	0	0	0	0	0	0	0	0	0
17_63929891_G_A	rs764645960	CD79B	0	0	0	0	0	0	0.005034	0	0	0	0
CD81
variantID	rsID	Genes	Asia	Central_Africa	Eastern_Africa	Europe	Ex-Africa	Northern_Africa	North_America	Oceania	Southern_Africa	South_America	Western_Africa
11_2394085_T_A	rs1222179870	CD81, TSSC4	0	0	0	0	0	0	0	0	0.007463	0	0
11_2396654_C_A	rs148404749	CD81, TSSC4	0	0	0	0	0	0	0	0	0	0	0.000495
11_2394084_C_T	rs2133462190	CD81, TSSC4	0	0	0	0	0	0	0	0	0.001866	0	0
11_2396720_C_T	rs559148512	CD81, TSSC4	0	0	0	0	0	0	0	0	0	0	0.000495
11_2394090_G_A	rs562261414	CD81, TSSC4	0	0.03077	0	0	0	0	0	0	0	0	0
11_2395402_C_T	rs758848996	CD81, TSSC4	0	0.007692	0	0	0	0	0	0	0.001866	0	0
11_2395524_C_T	rs116421908	CD81, TSSC4	0.0003411	0.03846	0.03814	0.0008865	0.06051	0	0.005034	0	0.02799	0.002513	0.04109
11_2390399_C_T	rs188634335	CD81	0	0	0.008475	0.0008865	0.01911	0	0.001678	0	0.009328	0	0.007921
11_2390397_C_T	rs551192381	CD81	0.005457	0	0	0	0	0	0	0.12	0.001866	0	0.000495
11_2394112_G_A	rs758070892	CD81, TSSC4	0	0	0	0	0	0	0.003356	0	0	0	0.0009901
11_2395860_T_A	rs1184736189	CD81, TSSC4	0.0003411	0	0	0	0	0	0	0	0	0	0
11_2396809_C_T	rs139978456	CD81, TSSC4	0	0	0	0.0008865	0	0	0	0	0	0	0
11_2395927_A_G	rs149336067	CD81, TSSC4	0.0003411	0	0	0	0	0	0	0	0	0.002513	0
11_2395464_G_A	rs181171080	CD81, TSSC4	0	0	0	0.0008865	0	0	0	0	0	0	0
11_2396650_A_G	rs184960624	CD81, TSSC4	0	0	0	0	0	0	0.001678	0	0	0	0
11_2395400_C_T	rs188697218	CD81, TSSC4	0.0003411	0	0	0.001773	0	0	0	0	0	0	0
11_2394089_C_T	rs199682895	CD81, TSSC4	0	0	0	0	0	0	0	0	0	0.002513	0
11_2395515_G_A	rs538164293	CD81, TSSC4	0	0	0	0.0008865	0	0	0	0	0	0	0
11_2395410_C_G	rs547921517	CD81, TSSC4	0.0003411	0	0	0.0008865	0	0	0	0	0	0	0
11_2396794_C_T	rs564694830	CD81, TSSC4	0	0	0	0	0.003185	0	0	0	0	0	0
11_2395857_T_C	rs565572863	CD81, TSSC4	0.0003411	0	0	0	0	0	0	0	0	0	0
11_2394200_A_G	rs573200069	CD81, TSSC4	0	0	0	0	0.003185	0	0	0	0	0	0
CR2
variantID	rsID	Genes	Asia	Central_Africa	Eastern_Africa	Europe	Ex-Africa	Northern_Africa	North_America	Oceania	Southern_Africa	South_America	Western_Africa
1_207478029_C_T	rs138062179	CR2	0	0.007692	0.02542	0	0	0	0	0	0	0	0.00396
1_207473572_A_G	rs139230275	CR2	0	0	0	0	0	0.0125	0	0	0	0	0
1_207473116_A_C	rs144121329	CR2	0	0	0	0	0	0	0	0	0	0	0.000495
1_207472889_G_A	rs146749523	CR2	0	0	0	0	0	0	0	0	0	0	0.0009901
1_207469786_C_T	rs148336036	CR2	0	0	0	0	0	0	0	0	0	0	0.000495
1_207468893_A_T	rs368883636	CR2	0	0	0	0	0	0	0	0	0	0	0.000495
1_207477882_C_A	rs372214909	CR2	0	0	0	0	0	0	0	0	0	0	0.00198
1_207454465_C_G	rs375649712	CR2	0	0	0	0	0	0	0	0	0.001866	0	0
1_207479244_G_T	rs530352424	CR2	0	0	0	0	0	0	0	0	0	0	0.000495
1_207470732_T_C	rs538276366	CR2	0	0	0	0	0	0	0	0	0	0	0.0009901
1_207469989_A_G	rs551427271	CR2	0	0	0	0	0	0	0	0	0	0	0.0009901
1_207466886_C_T	rs563764676	CR2	0	0	0	0	0	0	0	0	0	0	0.000495
1_207468703_C_G	rs769415969	CR2	0	0	0	0	0	0	0	0	0.001866	0	0
1_207472877_G_A	rs143614333	CR2	0.003411	0	0.004237	0.00266	0	0	0	0	0	0	0
1_207472823_G_T	rs144075435	CR2	0	0.01538	0.008475	0	0.02866	0	0.003356	0	0.001866	0	0.02525
1_207473117_G_A	rs17615	CR2	0.1801	0.4077	0.3856	0.2881	0.4045	0.4125	0.2282	0.06	0.2724	0.1533	0.4297
1_207480019_A_G	rs17618	CR2	0.0307	0.2077	0.02966	0.06915	0.07325	0.0625	0.06544	0	0.1362	0.03518	0.07723
1_207473553_T_C	rs4308977	CR2	0.1825	0.6692	0.5424	0.289	0.4904	0.45	0.2349	0.06	0.4086	0.1558	0.5376
1_207468566_A_G	rs190990627	CR2	0	0	0	0	0.006369	0	0	0	0	0	0
1_207476225_G_T	rs371345992	CR2	0	0	0	0	0.003185	0	0	0	0	0	0
1_207473885_G_A	rs1273753802	CR2	0.0003411	0	0	0	0	0	0	0	0	0	0
1_207466518_C_T	rs138438493	CR2	0.001705	0	0	0	0	0	0	0	0	0	0
1_207468806_G_A	rs141831783	CR2	0.002046	0	0	0.0008865	0	0	0	0	0	0	0
1_207468680_C_T	rs142206860	CR2	0.0003411	0	0	0	0	0	0	0	0	0	0
1_207480052_C_T	rs145499318	CR2	0.0003411	0	0	0.0008865	0	0	0.001678	0	0	0	0
1_207469847_C_T	rs147393483	CR2	0.002729	0	0	0.0008865	0	0	0.005034	0	0	0	0
1_207473132_G_A	rs149972318	CR2	0.0003411	0	0	0	0	0	0	0	0	0	0
1_207471406_C_T	rs150388945	CR2	0	0	0	0	0	0	0	0	0	0.002513	0
1_207474298_G_A	rs151093663	CR2	0	0	0	0.001773	0	0	0	0	0	0	0
1_207478015_G_C	rs200182370	CR2	0.001364	0	0	0	0	0	0	0	0	0	0
1_207469950_G_A	rs200395047	CR2	0	0	0	0	0	0	0.001678	0	0	0	0
1_207466843_G_A	rs200595124	CR2	0	0	0	0	0	0	0.001678	0	0	0	0
1_207468608_G_T	rs200800206	CR2	0.0003411	0	0	0	0	0	0	0	0	0	0
1_207472764_C_A	rs201706476	CR2	0.0003411	0	0	0	0	0	0	0	0	0	0
1_207470896_C_A	rs201838281	CR2	0.0003411	0	0	0	0	0	0	0	0	0	0
1_207468794_T_A	rs2102302361	CR2	0.0003411	0	0	0	0	0	0	0	0	0	0
1_207469895_C_T	rs2102303332	CR2	0	0	0	0.0008865	0	0	0	0	0	0	0
1_207470748_G_A	rs2102304136	CR2	0.0003411	0	0	0	0	0	0	0	0	0	0
1_207473546_C_T	rs2102306387	CR2	0.0003411	0	0	0	0	0	0	0	0	0	0
1_207489141_G_T	rs2102317951	CR2	0	0	0	0.0008865	0	0	0	0	0	0	0
1_207469775_A_G	rs374076318	CR2	0	0	0	0	0	0	0	0	0	0.002513	0
1_207473034_C_T	rs376173832	CR2	0.001023	0	0	0	0	0	0	0	0	0	0
1_207470922_A_G	rs41274754	CR2	0	0	0	0	0	0	0.001678	0	0	0	0
1_207473167_G_A	rs541574155	CR2	0.0003411	0	0	0	0	0	0	0	0	0	0
1_207466856_T_C	rs543886209	CR2	0.001364	0	0	0	0	0	0	0	0	0	0
1_207469784_T_C	rs544623315	CR2	0.0003411	0	0	0	0	0	0	0	0	0	0
1_207475110_A_G	rs552831349	CR2	0.0003411	0	0	0	0	0	0	0	0	0	0
1_207470788_A_T	rs565397037	CR2	0.004775	0	0	0	0	0	0	0	0	0	0
1_207475143_G_C	rs568997285	CR2	0.001023	0	0	0	0	0	0	0	0	0	0
1_207468605_C_T	rs75282758	CR2	0.004093	0	0	0.00266	0	0	0.006711	0	0	0	0
1_207475036_C_T	rs758938753	CR2	0.0003411	0	0	0	0	0	0	0	0	0	0
1_207472798_A_T	rs762951469	CR2	0	0	0	0	0	0	0	0.02	0	0	0
1_207473785_A_C	rs777216094	CR2	0	0	0	0	0	0	0.003356	0	0	0	0
1_207468515_G_A	rs985682133	CR2	0.0003411	0	0	0	0	0	0	0	0	0	0
CTLA4
variantID	rsID	Genes	Asia	Central_Africa	Eastern_Africa	Europe	Ex-Africa	Northern_Africa	North_America	Oceania	Southern_Africa	South_America	Western_Africa
2_203867965_G_A	rs138279736	CTLA4	0	0	0.01271	0	0	0	0	0	0	0	0.000495
2_203867997_A_G	rs2105772830	CTLA4	0	0	0	0	0	0	0	0	0	0	0.000495
2_203870681_G_A	rs557116456	CTLA4	0	0	0	0	0	0	0	0	0	0	0.000495
2_203867991_A_G	rs231775	CTLA4	0.4577	0.3615	0.4788	0.359	0.3949	0.275	0.401	0.24	0.3843	0.5176	0.3728
2_203870802_G_A	rs144988077	CTLA4	0.0006821	0	0	0	0	0	0	0	0	0	0
2_203870579_A_G	rs200180357	CTLA4	0.0003411	0	0	0	0	0	0	0	0	0	0
2_203870733_C_T	rs376038796	CTLA4	0.0003411	0	0	0	0	0	0	0	0	0	0
2_203872771_T_C	rs527697475	CTLA4	0	0	0	0	0.003185	0	0	0	0	0	0
2_203872697_G_A	rs548257403	CTLA4	0.0003411	0	0	0	0	0	0	0	0	0	0
2_203872755_C_G	rs74808460	CTLA4	0.0003411	0	0	0	0	0	0	0	0	0	0
ICOS
variantID	rsID	Genes	Asia	Central_Africa	Eastern_Africa	Europe	Ex-Africa	Northern_Africa	North_America	Oceania	Southern_Africa	South_America	Western_Africa
2_203955686_G_C	rs539709751	ICOS	0	0	0	0	0	0	0	0	0	0	0.000495
2_203936855_G_A	rs776057192	ICOS, LOC101927840	0	0	0	0	0	0	0	0	0	0	0.000495
2_203959588_G_A	rs111644920	ICOS	0	0	0	0	0.006369	0	0	0	0.06343	0	0.00495
2_203956771_C_T	rs4264550	ICOS	0.2142	0.2	0.1568	0.1392	0.07643	0.175	0.1409	0	0.1511	0.191	0.07624
2_203956772_G_A	rs57149344	ICOS	0.0003411	0.06154	0.1186	0	0.06051	0	0.003356	0	0.0597	0.005025	0.0797
2_203956715_G_C	rs76778263	ICOS	0.0003411	0	0.008475	0.001773	0	0.0125	0.001678	0	0	0	0.006436
2_203936854_C_T	rs77411896	ICOS, LOC101927840	0	0	0.008475	0	0.03822	0	0.001678	0	0.001866	0	0.03069
2_203955759_T_A	rs199880572	ICOS	0.0003411	0	0	0	0	0	0	0	0	0	0
2_203955766_C_T	rs537195517	ICOS	0	0	0	0	0	0	0	0	0	0.002513	0
2_203957877_C_A	rs547175222	ICOS	0	0	0	0	0.003185	0	0	0	0	0	0
2_203955626_T_C	rs775317381	ICOS	0.0006821	0	0	0	0	0	0	0	0	0	0
2_203955939_T_A	rs996840094	ICOS	0.0003411	0	0	0	0	0	0	0	0	0	0
IGHM
variantID	rsID	Genes	Asia	Central_Africa	Eastern_Africa	Europe	Ex-Africa	Northern_Africa	North_America	Oceania	Southern_Africa	South_America	Western_Africa
14_105855233_A_G	rs1595966981	IGHM, MIR4539, MIR4538, MIR4507, MIR4537	0	0	0.004505	0	0	0	0	0	0	0	0
14_105854584_G_A	rs368614503	IGHM, MIR4539, MIR4538, MIR4507, MIR4537	0	0	0	0	0	0	0	0	0	0	0.001009
14_105854603_T_C	rs370507863	IGHM, MIR4539, MIR4538, MIR4507, MIR4537	0	0	0	0	0	0	0	0	0	0	0.002523
14_105854656_G_A	rs372061764	IGHM, MIR4539, MIR4538, MIR4507, MIR4537	0	0	0	0	0	0	0	0	0	0	0.003521
14_105854644_G_A	rs530414987	IGHM, MIR4539, MIR4538, MIR4507, MIR4537	0	0	0.004348	0	0	0	0	0	0	0	0
14_105855126_T_C	rs541303294	IGHM, MIR4539, MIR4538, MIR4507, MIR4537	0	0	0.004425	0	0	0	0	0	0	0	0
14_105854360_C_G	rs549809721	IGHM, MIR4539, MIR4538, MIR4507	0	0	0	0	0	0	0	0	0	0	0.0005056
14_105854618_C_T	rs782070553	IGHM, MIR4539, MIR4538, MIR4507, MIR4537	0	0	0	0	0	0	0	0	0.00188	0	0
14_105854679_G_T	rs782750878	IGHM, MIR4539, MIR4538, MIR4507, MIR4537	0	0	0	0	0	0	0	0	0.003759	0	0
14_105855558_C_T	rs1059216	IGHM, MIR4539, MIR4538, MIR4507, MIR4537	0.254	0.4224	0.4062	0.0689	0.3673	0.2625	0.1236	0.625	0.3797	0.1066	0.4066
14_105855485_A_C	rs12365	IGHM, MIR4539, MIR4538, MIR4507, MIR4537	0.005014	0.4167	0.25	0.005474	0.3209	0.0375	0.0223	0	0.2519	0.02604	0.302
14_105855208_C_T	rs186069870	IGHM, MIR4539, MIR4538, MIR4507, MIR4537	0	0	0	0	0.003356	0	0.001852	0	0	0.002632	0.01322
14_105856143_C_T	rs372261472	IGHM, MIR4539, MIR4538, MIR4507, MIR4537	0.001796	0	0	0	0	0	0	0	0	0	0.003033
14_105854740_G_A	rs376798875	IGHM, MIR4539, MIR4538, MIR4507, MIR4537	0	0	0	0.0009074	0	0	0	0	0	0	0.0005045
14_105855225_G_A	rs45471499	IGHM, MIR4539, MIR4538, MIR4507, MIR4537	0.07112	0	0	0	0	0	0	0.02273	0.005639	0	0
14_105855765_C_T	rs570832681	IGHM, MIR4539, MIR4538, MIR4507, MIR4537	0.0003559	0	0	0	0	0	0	0	0	0	0.0005076
14_105854912_C_A	rs143129329	IGHM, MIR4539, MIR4538, MIR4507, MIR4537	0.0003587	0	0	0	0	0	0	0	0	0	0
14_105855900_C_T	rs146451723	IGHM, MIR4539, MIR4538, MIR4507, MIR4537	0.008973	0	0	0.0009058	0	0	0	0	0	0	0
14_105855078_G_T	rs1555378072	IGHM, MIR4539, MIR4538, MIR4507, MIR4537	0.0003577	0	0	0	0	0	0	0	0	0	0
14_105854531_A_T	rs2142899856	IGHM, MIR4539, MIR4538, MIR4507, MIR4537	0.0003589	0	0	0	0	0	0	0	0	0	0
14_105854946_G_C	rs2142901038	IGHM, MIR4539, MIR4538, MIR4507, MIR4537	0	0	0	0.0009158	0	0	0	0	0	0	0
14_105856196_A_G	rs2142904796	IGHM, MIR4539, MIR4538, MIR4507, MIR4537	0	0	0	0.0009124	0	0	0	0	0	0	0
14_105856023_C_T	rs370309968	IGHM, MIR4539, MIR4538, MIR4507, MIR4537	0	0	0	0.0009107	0	0	0.003676	0	0	0	0
14_105854533_C_T	rs372720307	IGHM, MIR4539, MIR4538, MIR4507, MIR4537	0.0003587	0	0	0	0	0	0	0	0	0	0
14_105854668_G_A	rs376763305	IGHM, MIR4539, MIR4538, MIR4507, MIR4537	0	0	0	0	0	0	0	0	0	0.007895	0
14_105855608_G_A	rs540744199	IGHM, MIR4539, MIR4538, MIR4507, MIR4537	0.0003566	0	0	0	0	0	0	0	0	0	0
14_105855567_C_T	rs542411668	IGHM, MIR4539, MIR4538, MIR4507, MIR4537	0.001074	0	0	0	0	0	0	0	0	0	0
14_105856159_A_T	rs550758893	IGHM, MIR4539, MIR4538, MIR4507, MIR4537	0	0	0	0	0.003289	0	0	0	0	0	0
14_105855148_C_T	rs553600076	IGHM, MIR4539, MIR4538, MIR4507, MIR4537	0	0	0	0	0	0	0.005455	0	0	0	0
14_105854449_G_T	rs554531587	IGHM, MIR4539, MIR4538, MIR4507	0	0	0	0	0.006757	0	0	0	0	0	0
14_105855654_C_T	rs558996347	IGHM, MIR4539, MIR4538, MIR4507, MIR4537	0.00107	0	0	0	0.003356	0	0	0	0	0	0
14_105855704_C_T	rs569374161	IGHM, MIR4539, MIR4538, MIR4507, MIR4537	0.008535	0	0	0	0	0	0	0	0	0	0
14_105855094_C_T	rs577246514	IGHM, MIR4539, MIR4538, MIR4507, MIR4537	0.0003579	0	0	0	0	0	0	0	0	0	0
14_105854953_G_A	rs782178172	IGHM, MIR4539, MIR4538, MIR4507, MIR4537	0.0003582	0	0	0	0	0	0	0	0	0	0
14_105855746_C_T	rs782792312	IGHM, MIR4539, MIR4538, MIR4507, MIR4537	0	0	0	0	0.003333	0	0	0	0	0	0
IGLL1
variantID	rsID	Genes	Asia	Central_Africa	Eastern_Africa	Europe	Ex-Africa	Northern_Africa	North_America	Oceania	Southern_Africa	South_America	Western_Africa
22_23580049_T_C	rs555319123	IGLL1, DRICH1	0	0	0	0	0	0	0	0	0	0	0.001485
22_23580124_G_A	rs114766892	IGLL1, DRICH1	0.0003411	0.1154	0.01695	0	0	0	0	0	0.02612	0	0.00396
22_23580094_C_T	rs116760479	IGLL1, DRICH1	0.02012	0.04615	0.08898	0.01064	0.1051	0.05	0.0151	0	0.07276	0.007538	0.08812
22_23580118_G_T	rs1005417044	IGLL1, DRICH1	0	0	0	0	0	0	0	0	0	0	0
22_23580013_G_A	rs146108390	IGLL1, DRICH1	0.001023	0	0	0.0008865	0	0	0	0	0	0	0
22_23580072_C_T	rs375103902	IGLL1, DRICH1	0.0006821	0	0	0	0	0	0	0	0	0	0
22_23579994_C_T	rs569884568	IGLL1, DRICH1	0.0003411	0	0	0	0	0	0	0	0	0	0
IRF2BP
variantID	rsID	Genes	Asia	Central_Africa	Eastern_Africa	Europe	Ex-Africa	Northern_Africa	North_America	Oceania	Southern_Africa	South_America	Western_Africa
1_234607828_T_C	rs1012466215	IRF2BP2	0	0	0.004237	0	0	0	0	0	0	0	0
1_234608450_C_T	rs1052817071	IRF2BP2	0	0	0	0	0	0	0	0	0	0	0.000495
1_234609136_G_A	rs1195336113	IRF2BP2	0	0	0	0	0	0	0	0	0	0	0.0005045
1_234608665_G_A	rs1314976254	IRF2BP2	0	0	0	0	0	0	0	0	0	0	0.000495
1_234608663_C_G	rs1360414372	IRF2BP2	0	0	0	0	0	0	0	0	0	0	0.000495
1_234608618_A_G	rs149509150	IRF2BP2	0	0	0	0	0	0	0	0	0	0	0.000495
1_234609224_T_C	rs1672271063	IRF2BP2	0	0	0	0	0	0	0	0	0	0	0.000497
1_234608507_C_A	rs565711940	IRF2BP2	0	0	0	0	0	0	0	0	0	0	0.000495
1_234608614_C_G	rs755757862	IRF2BP2	0	0	0	0	0	0	0	0	0	0	0.000495
1_234609207_C_G	rs889423480	IRF2BP2	0	0	0	0	0	0	0	0	0	0	0.0004965
1_234607746_C_T	rs14739	IRF2BP2	0.004093	0.4154	0.4534	0.0008865	0.3631	0.0375	0.03356	0	0.3507	0.04271	0.4871
1_234608869_G_C	rs531077036	IRF2BP2	0.001023	0	0	0	0	0	0	0	0.00188	0	0
1_234609263_A_G	rs7545855	IRF2BP2	0.5791	0.1154	0.1102	0.2305	0.1592	0.3	0.396	0.54	0.1898	0.505	0.1107
1_234609200_G_C	rs1003856547	IRF2BP2	0	0	0	0	0	0	0.001678	0	0	0	0
1_234608710_G_T	rs1045024532	IRF2BP2	0	0	0	0	0	0	0	0	0	0	0
1_234609007_G_A	rs1189643695	IRF2BP2	0.0003411	0	0	0	0	0	0	0	0	0	0
1_234609091_C_T	rs1202418143	IRF2BP2	0.0003411	0	0	0	0	0	0	0	0	0	0
1_234609461_G_T	rs1243913618	IRF2BP2	0	0	0	0.0008865	0	0	0	0	0	0	0
1_234609271_G_T	rs1265117929	IRF2BP2	0	0	0	0	0	0	0	0	0	0.002513	0
1_234608854_G_A	rs1306470116	IRF2BP2	0.0003411	0	0	0	0	0	0	0	0	0	0
1_234608599_A_G	rs137922901	IRF2BP2	0	0	0	0.0008865	0	0	0	0	0	0	0
1_234608978_G_A	rs140923722	IRF2BP2	0	0	0	0.0008865	0	0	0	0	0	0	0
1_234609191_C_A	rs1430043821	IRF2BP2	0.0003411	0	0	0	0	0	0	0	0	0	0
1_234609210_C_G	rs1672270386	IRF2BP2	0	0	0	0.0008865	0	0	0	0	0	0	0
1_234609398_T_C	rs1672277690	IRF2BP2	0	0	0	0.0008865	0	0	0	0	0	0	0
1_234607175_C_T	rs200873613	IRF2BP2	0	0	0	0	0	0	0	0	0	0.002513	0
1_234607567_T_C	rs201835390	IRF2BP2	0	0	0	0.0008865	0	0	0	0	0	0	0
1_234607333_G_C	rs2102768207	IRF2BP2	0.0003411	0	0	0	0	0	0	0	0	0	0
1_234608803_T_C	rs2102769594	IRF2BP2	0	0	0	0.0008865	0	0	0	0	0	0	0
1_234608819_A_G	rs2102769633	IRF2BP2	0	0	0	0.0008865	0	0	0	0	0	0	0
1_234608783_G_T	rs528788036	IRF2BP2	0.004434	0	0	0	0	0	0	0	0	0	0
1_234609086_G_A	rs534600817	IRF2BP2	0.001023	0	0	0	0	0	0	0	0	0	0
1_234607478_C_G	rs535523680	IRF2BP2	0.0003411	0	0	0	0	0	0	0	0	0	0
1_234607327_G_C	rs537798849	IRF2BP2	0.0003411	0	0	0	0	0	0	0	0	0	0
1_234608521_A_C	rs539159123	IRF2BP2	0.0003411	0	0	0	0	0	0	0	0	0	0
1_234609116_G_A	rs553259618	IRF2BP2	0	0	0	0	0	0	0	0	0	0.01005	0
1_234607728_C_T	rs557985387	IRF2BP2	0.0003411	0	0	0	0	0	0	0	0	0	0
1_234608452_T_C	rs561592213	IRF2BP2	0	0	0	0	0	0	0.001678	0	0	0	0
1_234608602_C_G	rs567224143	IRF2BP2	0	0	0	0	0	0	0	0	0	0.002513	0
1_234608527_C_T	rs749240721	IRF2BP2	0	0	0	0	0	0	0	0	0	0	0
1_234609484_G_C	rs755689516	IRF2BP2	0.0006821	0	0	0.0008865	0	0	0	0	0	0	0
1_234607591_C_T	rs757894992	IRF2BP2	0	0	0	0	0	0	0	0	0	0.002513	0
1_234608717_G_C	rs761456304	IRF2BP2	0.0003411	0	0	0	0	0	0	0	0	0	0
1_234607652_C_T	rs762605005	IRF2BP2	0	0	0	0	0	0	0	0	0	0	0
1_234607571_C_T	rs766802305	IRF2BP2	0	0	0	0.0008865	0	0	0	0	0	0	0
1_234608536_G_A	rs774163577	IRF2BP2	0	0	0	0	0	0	0	0	0	0	0
1_234607730_T_C	rs776982084	IRF2BP2	0	0	0	0	0	0	0	0	0	0.002513	0
1_234609247_G_A	rs867716018	IRF2BP2	0	0	0	0	0	0	0	0	0	0.002513	0
1_234609044_G_T	rs868631595	IRF2BP2	0.0003411	0	0	0	0	0	0	0	0	0	0
MS4A1
variantID	rsID	Genes	Asia	Central_Africa	Eastern_Africa	Europe	Ex-Africa	Northern_Africa	North_America	Oceania	Southern_Africa	South_America	Western_Africa
11_60463104_C_A	rs116433863	MS4A1	0	0	0	0	0	0	0	0	0	0	0.00396
11_60468404_C_T	rs200527465	MS4A1	0	0	0	0	0	0	0	0	0	0	0.000495
11_60464313_C_T	rs2086272839	MS4A1	0	0	0	0	0	0	0	0	0	0	0.000495
11_60466068_A_G	rs557319997	MS4A1	0	0	0	0	0	0	0	0	0	0	0.000495
11_60468427_G_A	rs147927720	MS4A1	0	0	0	0	0.003185	0	0	0	0	0	0.00198
11_60467041_C_T	rs188842906	MS4A1	0	0	0	0	0.003185	0	0	0	0	0	0.001485
11_60462444_C_T	rs201354938	MS4A1	0	0	0.004237	0	0.003185	0	0	0	0	0	0
11_60463074_G_A	rs1160201381	MS4A1	0.0003411	0	0	0	0	0	0	0	0	0	0
11_60462412_C_T	rs143807889	MS4A1	0	0	0.008475	0	0	0	0.001678	0	0	0	0
11_60467019_G_A	rs148035107	MS4A1	0	0	0	0	0.003185	0	0	0	0	0	0
11_60466982_C_T	rs184174552	MS4A1	0.0003411	0	0	0	0	0	0	0	0	0	0
11_60461070_A_G	rs186696088	MS4A1	0	0	0	0	0	0	0.001684	0	0	0	0
11_60466119_T_C	rs193204741	MS4A1	0	0	0	0.0008865	0	0	0	0	0	0	0
11_60462384_C_T	rs200768099	MS4A1	0.0003411	0	0	0	0	0	0	0	0	0	0
11_60467051_A_G	rs202117565	MS4A1	0.0003411	0	0	0	0	0	0	0	0	0	0
11_60467028_G_A	rs202204878	MS4A1	0	0	0	0	0	0	0.001678	0	0	0	0
11_60463045_G_T	rs370620216	MS4A1	0.0003411	0	0	0	0	0	0	0	0	0	0
11_60466024_T_A	rs538978795	MS4A1	0.0003411	0	0	0.0008865	0	0	0	0	0	0	0
11_60461063_T_A	rs548519892	MS4A1	0.0003411	0	0	0	0	0	0	0	0	0	0
11_60463068_A_T	rs558358265	MS4A1	0.0003411	0	0	0	0	0	0	0	0	0	0
11_60468316_G_T	rs559555767	MS4A1	0.0003411	0	0	0	0	0	0	0	0	0	0
11_60462415_C_T	rs568202047	MS4A1	0.0003411	0	0	0	0	0	0	0	0	0	0
11_60466074_A_T	rs775765486	MS4A1	0.0003411	0	0	0	0	0	0	0	0	0	0
11_60463120_T_C	rs944241460	MS4A1	0.0003411	0	0	0	0	0	0	0	0	0	0
NFKB1
variantID	rsID	Genes	Asia	Central_Africa	Eastern_Africa	Europe	Ex-Africa	Northern_Africa	North_America	Oceania	Southern_Africa	South_America	Western_Africa
4_102529914_G_A	rs2149118520	NFKB1	0	0	0	0	0	0	0	0	0	0	0.000495
4_102537844_G_A	rs773783834	NFKB1	0	0	0	0	0	0	0	0	0.001866	0	0
4_102576879_C_T	rs369582218	NFKB1	0	0	0	0	0	0	0	0	0	0	0.000495
4_102577018_G_A	rs370312017	NFKB1	0	0	0	0	0	0	0	0	0	0	0.000495
4_102577044_G_A	rs111881231	NFKB1	0	0.007692	0	0	0	0	0	0	0.01306	0	0.00297
4_102579012_G_A	rs768698948	NFKB1	0	0	0	0	0	0	0	0	0	0	0.000495
4_102584671_G_A	rs189000340	NFKB1	0	0	0.004237	0	0	0	0	0	0	0	0
4_102584678_G_A	rs533511354	NFKB1	0	0	0	0	0	0	0	0	0	0	0.000495
4_102593487_G_A	rs1024890793	NFKB1	0	0	0	0	0	0	0	0	0	0	0.000495
4_102596144_T_C	rs779199620	NFKB1, LOC105377347	0	0.007692	0	0	0	0	0	0	0	0	0
4_102596276_G_T	rs370612125	NFKB1, LOC105377347	0	0	0	0	0	0	0	0	0.01119	0	0
4_102596332_G_A	rs532849982	NFKB1, LOC105377347	0	0.007692	0	0	0	0	0	0	0	0	0
4_102606626_A_G	rs558097730	NFKB1, LOC105377347	0	0	0	0	0	0	0	0	0	0	0.000495
4_102607755_A_C	rs751838214	NFKB1, LOC105377347	0	0	0	0	0	0	0	0	0	0	0.000495
4_102610685_G_T	rs1578834273	NFKB1, LOC105377347	0	0	0	0	0	0	0	0	0.005597	0	0
4_102612504_C_A	rs755773662	NFKB1, LOC105377347	0	0	0	0	0	0	0	0	0	0	0.000495
4_102613462_T_C	rs200451929	NFKB1, LOC105377347	0	0	0	0	0	0	0	0	0	0	0.000495
4_102613469_A_C	rs199668563	NFKB1, LOC105377347	0	0	0	0	0	0	0.001678	0	0	0	0
4_102613535_G_C	rs201708495	NFKB1, LOC105377347	0	0	0	0	0	0	0	0	0	0	0.000495
4_102613555_C_T	rs369577304	NFKB1, LOC105377347	0	0	0	0	0	0	0	0	0	0	0.000495
4_102616443_G_A	rs368962343	NFKB1, LOC105377347	0	0	0	0	0	0	0	0	0.003731	0	0
4_102582850_A_G	rs369672383	NFKB1	0	0.007692	0	0.0008865	0	0	0	0	0	0	0
4_102596225_T_C	rs144132174	NFKB1, LOC105377347	0	0	0	0	0.003185	0	0	0	0	0	0.00396
4_102596306_C_T	rs4648065	NFKB1, LOC105377347	0	0	0.01271	0	0.01911	0	0	0	0.005597	0	0.008911
4_102597543_A_G	rs4648072	NFKB1, LOC105377347	0	0.04615	0.04237	0.007092	0.02229	0.0125	0.008389	0	0.03172	0.007538	0.05198
4_102597618_G_A	rs139575566	NFKB1, LOC105377347	0.0003411	0	0	0	0	0	0.001678	0	0	0	0.000495
4_102600911_A_G	rs147574894	NFKB1, LOC105377347	0	0	0	0.0008865	0	0	0	0	0	0	0.000495
4_102600957_C_T	rs4648085	NFKB1, LOC105377347	0	0	0	0	0.003185	0.025	0	0	0.001866	0	0.006436
4_102600993_G_A	rs4648086	NFKB1, LOC105377347	0.004775	0	0	0.001773	0	0.0125	0.001678	0	0.001866	0	0
4_102613421_A_G	rs150902390	NFKB1, LOC105377347	0	0.007692	0.01271	0.0008865	0.03822	0.05	0	0	0.01119	0.005025	0.02327
4_102501793_G_A	rs887793478	NFKB1, LOC105377621	0.0003411	0	0	0	0	0	0	0	0	0	0
4_102529828_C_T	rs752185521	NFKB1	0.0003411	0	0	0	0	0	0	0	0	0	0
4_102529911_A_G	rs572127952	NFKB1	0.0006821	0	0	0	0	0	0	0	0	0	0
4_102566972_G_T	rs544943371	NFKB1	0.0003411	0	0	0	0	0	0	0	0	0	0
4_102566974_G_T	rs559716280	NFKB1	0.0003411	0	0	0	0	0	0	0	0	0	0
4_102567134_G_A	rs199574943	NFKB1	0.0006821	0	0	0	0	0	0	0	0	0	0
4_102578874_G_A	rs543169492	NFKB1	0.0003411	0	0	0	0	0	0	0	0	0	0
4_102578902_G_A	rs561236472	NFKB1	0.0006821	0	0	0	0	0	0	0	0	0.002513	0
4_102580532_C_T	rs144345189	NFKB1	0	0	0	0.0008865	0	0	0	0	0	0	0
4_102584719_T_C	rs759894336	NFKB1	0	0	0	0	0	0	0	0	0	0	0
4_102593467_A_G	rs2149203320	NFKB1	0	0	0	0	0	0	0	0	0	0	0
4_102593551_C_G	rs535214258	NFKB1	0.0003411	0	0	0	0	0	0	0	0	0	0
4_102594884_C_T	rs192833592	NFKB1, LOC105377347	0.005798	0	0	0.0008865	0	0	0	0	0	0	0
4_102594895_A_G	rs573164232	NFKB1, LOC105377347	0	0	0	0	0	0	0	0	0	0.002513	0
4_102594921_A_G	rs1350194292	NFKB1, LOC105377347	0.0003411	0	0	0	0	0	0	0	0	0	0
4_102596129_T_G	rs545799790	NFKB1, LOC105377347	0.0003411	0	0	0	0	0	0	0	0	0	0
4_102596159_A_G	rs776709082	NFKB1, LOC105377347	0.0003411	0	0	0	0	0	0	0	0	0	0
4_102596164_G_T	rs183929764	NFKB1, LOC105377347	0.0003411	0	0	0	0	0	0	0	0	0	0
4_102597508_A_G	rs531595843	NFKB1, LOC105377347	0.0003411	0	0	0	0	0	0	0	0	0	0
4_102597524_C_A	rs201395077	NFKB1, LOC105377347	0	0	0	0.001773	0	0	0	0	0	0	0
4_102597579_G_A	rs770559726	NFKB1, LOC105377347	0	0	0	0	0	0	0	0	0	0	0
4_102597625_G_A	rs150281816	NFKB1, LOC105377347	0	0	0	0.0008865	0	0	0	0	0	0	0
4_102606492_C_T	rs193293331	NFKB1, LOC105377347	0.0003411	0	0	0	0	0	0	0	0	0	0
4_102606541_G_A	rs535706427	NFKB1, LOC105377347	0.0003411	0	0	0	0	0	0	0	0	0	0
4_102606542_A_C	rs55661548	NFKB1, LOC105377347	0.003752	0	0	0.0008865	0	0	0	0	0	0	0
4_102606588_G_T	rs149211506	NFKB1, LOC105377347	0	0	0	0.007092	0.003185	0	0.001678	0	0	0	0
4_102607146_C_T	rs201137510	NFKB1, LOC105377347	0	0	0	0.0008865	0	0	0	0	0	0	0
4_102612038_C_T	rs559186673	NFKB1, LOC105377347	0.003411	0	0	0	0	0	0	0	0	0	0
4_102612545_T_C	rs535499088	NFKB1, LOC105377347	0.0003411	0	0	0	0	0	0	0	0	0	0
4_102612575_C_A	rs547514307	NFKB1, LOC105377347	0.0003411	0	0	0	0	0	0	0	0	0	0
4_102612593_T_C	rs148626207	NFKB1, LOC105377347	0	0	0	0.0008865	0	0	0	0	0	0	0
4_102612613_C_A	rs771815479	NFKB1, LOC105377347	0.0003411	0	0	0	0	0	0	0	0	0	0
4_102613467_C_G	rs572469662	NFKB1, LOC105377347	0.0003411	0	0	0	0	0	0	0	0	0	0
4_102613533_C_G	rs558088267	NFKB1, LOC105377347	0.0003411	0	0	0	0	0	0	0	0	0	0
4_102613543_C_T	rs142074302	NFKB1, LOC105377347	0	0	0	0.0008865	0	0	0	0	0	0	0
4_102613585_A_C	rs561940368	NFKB1, LOC105377347	0.002046	0	0	0	0	0	0	0	0	0	0
4_102616562_G_A	rs199909759	NFKB1, LOC105377347	0.0003411	0	0	0	0	0	0	0	0	0	0
NFKB2
variantID	rsID	Genes	Asia	Central_Africa	Eastern_Africa	Europe	Ex-Africa	Northern_Africa	North_America	Oceania	Southern_Africa	South_America	Western_Africa
10_102395881_A_T	rs568175903	NFKB2	0	0	0.004237	0	0	0	0	0	0	0	0
10_102395888_G_A	rs2135427571	NFKB2	0	0	0	0	0	0	0	0	0	0	0.000495
10_102396826_G_A	rs547044500	NFKB2	0	0	0	0	0	0	0	0	0	0	0.000495
10_102397511_T_C	rs201456641	NFKB2	0	0.02308	0.004237	0	0	0	0	0	0	0	0.000495
10_102397589_A_G	rs2061140048	NFKB2	0	0	0	0	0	0	0	0	0.001866	0	0
10_102403210_C_T	rs756809776	NFKB2, PSD	0	0	0	0	0	0	0	0	0	0	0.000495
10_102403262_G_A	rs201643069	NFKB2, PSD	0	0	0	0	0	0	0	0	0	0	0.000495
10_102403342_G_A	rs572223815	NFKB2, PSD	0	0	0.008475	0	0	0	0	0	0	0	0
10_102404899_G_A	rs141056494	NFKB2, PSD	0	0	0	0	0	0	0	0	0	0	0.001485
10_102405018_T_C	rs200053412	NFKB2, PSD	0	0	0.004237	0	0	0	0	0	0	0	0
10_102405059_C_T	rs2135449515	NFKB2, PSD	0	0	0	0	0	0	0	0	0	0	0.000495
10_102405248_G_A	rs759227476	NFKB2, PSD	0	0	0	0	0	0	0	0	0	0	0.000495
10_102405451_T_G	rs2135450097	NFKB2, PSD	0	0	0	0	0	0	0	0	0	0	0.000495
10_102405463_C_T	rs752053696	NFKB2, PSD	0	0	0	0	0	0	0	0	0	0	0.000495
10_102407227_C_T	rs1376699672	NFKB2, PSD	0	0	0	0	0	0	0	0	0.001866	0	0.000495
10_102395799_C_A	rs564072558	NFKB2	0	0.007692	0	0	0.006369	0	0.001678	0	0	0	0.008416
10_102396271_G_A	rs45581936	NFKB2	0	0	0.02119	0	0.02229	0	0	0	0.03172	0.002513	0.01881
10_102404731_G_A	rs41287460	NFKB2, PSD	0.0191	0.1923	0.1737	0.06915	0.1688	0.075	0.06879	0	0.153	0.05276	0.1886
10_102407277_G_A	rs75779120	NFKB2, PSD	0.02558	0	0	0.04344	0.01274	0	0.07047	0	0.001866	0.0603	0
10_102395874_C_T	rs549633140	NFKB2	0.002387	0	0	0	0	0	0	0	0	0	0
10_102395973_A_G	rs200361192	NFKB2	0	0	0	0.0008865	0	0	0	0	0	0	0
10_102396340_C_T	rs572222813	NFKB2	0.0003411	0	0	0	0	0	0	0	0	0	0
10_102396709_G_A	rs199980436	NFKB2	0.0003411	0	0	0	0	0	0	0	0	0	0
10_102396710_C_T	rs529004645	NFKB2	0.0003411	0	0	0	0	0	0	0	0	0	0
10_102396916_G_A	rs200369413	NFKB2	0	0	0	0.0008865	0	0	0	0	0	0	0
10_102397288_T_C	rs2135430281	NFKB2	0.0003411	0	0	0	0	0	0	0	0	0	0
10_102397510_A_G	rs201960564	NFKB2	0.001023	0	0	0	0	0	0	0	0	0	0
10_102397608_C_T	rs200567741	NFKB2	0	0	0	0.0008865	0	0	0	0	0	0	0
10_102403253_G_A	rs139082642	NFKB2, PSD	0	0	0	0.0008865	0	0	0	0	0	0	0
10_102403329_G_T	rs1008425231	NFKB2, PSD	0	0	0	0	0	0	0	0	0	0	0
10_102403396_C_T	rs148732359	NFKB2, PSD	0.0006821	0	0	0	0	0	0	0	0	0	0
10_102403837_C_T	rs201389368	NFKB2, PSD	0	0	0	0	0	0	0	0	0	0.002513	0
10_102403838_T_C	rs2135447410	NFKB2, PSD	0	0	0	0	0	0	0	0.02	0	0	0
10_102403870_C_T	rs140739855	NFKB2, PSD	0	0	0	0.0008865	0	0	0	0.02	0	0	0
10_102403921_C_T	rs751867161	NFKB2, PSD	0	0	0	0.0008865	0	0	0	0	0	0	0
10_102403922_G_A	rs200819772	NFKB2, PSD	0	0	0	0	0.003185	0	0	0	0	0	0
10_102403930_C_T	rs576346679	NFKB2, PSD	0.0003411	0	0	0	0	0	0	0	0	0	0
10_102403944_C_T	rs545776006	NFKB2, PSD	0	0	0	0.0008865	0	0	0	0	0	0	0
10_102403972_C_T	rs146615059	NFKB2, PSD	0	0	0	0.001773	0	0	0.005034	0	0	0	0
10_102403988_A_G	rs543135825	NFKB2, PSD	0.001705	0	0	0	0	0	0	0	0	0	0
10_102403990_C_T	rs181250655	NFKB2, PSD	0	0	0	0.0008865	0	0	0.003356	0	0	0	0
10_102405061_G_A	rs189716586	NFKB2, PSD	0	0	0	0.003546	0	0	0	0	0	0	0
10_102405251_G_A	rs200631306	NFKB2, PSD	0	0	0	0	0	0	0.001678	0	0	0	0
10_102405263_G_A	rs199640035	NFKB2, PSD	0	0	0	0.0008865	0	0	0	0	0	0	0
10_102405367_C_T	rs199685251	NFKB2, PSD	0	0	0	0	0.003185	0	0	0	0	0	0
10_102407279_G_T	rs529821660	NFKB2, PSD	0.0003411	0	0	0	0	0	0	0	0	0	0
PIK3R1
variantID	rsID	Genes	Asia	Central_Africa	Eastern_Africa	Europe	Ex-Africa	Northern_Africa	North_America	Oceania	Southern_Africa	South_America	Western_Africa
5_68295452_A_G	rs1218229603	PIK3R1	0	0	0	0	0	0	0	0	0	0	0.000495
5_68280549_A_G	rs373220196	PIK3R1	0	0	0	0	0	0	0	0	0	0	0.000495
5_68294677_A_C	rs575877214	PIK3R1	0	0	0	0	0	0	0	0	0	0	0.000495
5_68292359_G_A	rs781406681	PIK3R1	0	0	0	0	0	0.0125	0	0	0	0	0
5_68215958_G_C	rs904552392	PIK3R1	0	0	0	0	0	0	0	0	0	0	0.000495
5_68292320_G_A	rs3730089	PIK3R1	0.1299	0.3	0.4068	0.1534	0.3822	0.1875	0.2097	0.08	0.2369	0.2714	0.3941
5_68293360_C_T	rs3730090	PIK3R1	0.1473	0.06154	0.1864	0.01507	0.0828	0.0875	0.0453	0.02	0.1269	0.02261	0.1322
5_68297418_C_T	rs114163757	PIK3R1	0.0003411	0	0	0	0	0	0.001678	0	0	0	0
5_68280609_C_T	rs141981005	PIK3R1	0	0.007692	0	0	0	0	0	0	0	0	0
5_68295274_C_T	rs1424933602	PIK3R1	0.0003411	0	0	0	0	0	0	0	0	0	0
5_68297403_C_T	rs143771559	PIK3R1	0.0003411	0	0	0	0	0	0	0	0	0	0
5_68293473_A_C	rs188617536	PIK3R1	0	0	0	0	0	0	0.001678	0	0	0	0
5_68296198_A_T	rs189960237	PIK3R1	0	0	0	0	0	0	0.001678	0	0	0	0
5_68292295_C_T	rs200276601	PIK3R1	0.001023	0	0	0	0	0	0	0	0	0	0
5_68280579_C_G	rs201598843	PIK3R1	0	0	0	0	0	0	0.001678	0	0	0	0
5_68295142_C_T	rs202176041	PIK3R1	0	0	0	0.0008865	0	0	0	0	0	0	0
5_68297536_G_A	rs2112292831	PIK3R1	0.0003411	0	0	0	0	0	0	0	0	0	0
5_68226273_G_A	rs369176179	PIK3R1	0.0003411	0	0	0	0	0	0	0	0	0	0
5_68280914_C_T	rs3730085	PIK3R1	0	0	0	0	0	0	0.001678	0	0	0	0
5_68280718_C_A	rs377030014	PIK3R1	0	0	0	0	0.003185	0	0	0	0	0	0
5_68292283_C_A	rs527587029	PIK3R1	0.0003411	0	0	0	0	0	0	0	0	0	0
5_68297522_A_G	rs527748197	PIK3R1	0.0006821	0	0	0	0	0	0	0	0	0	0
5_68280927_C_T	rs532708914	PIK3R1	0.0003411	0	0	0	0	0	0	0	0	0	0
5_68226286_C_T	rs537658691	PIK3R1	0	0	0	0.0008865	0	0	0	0	0	0	0
5_68280542_G_A	rs540361957	PIK3R1	0	0	0	0	0	0	0	0	0	0.002513	0
5_68296344_A_G	rs542698066	PIK3R1	0	0	0	0.0008865	0	0	0	0	0	0	0
5_68292254_T_A	rs548421904	PIK3R1	0.0003411	0	0	0	0	0	0	0	0	0	0
5_68292256_C_T	rs566631081	PIK3R1	0.0006821	0	0	0	0	0	0	0	0	0	0
5_68280920_C_T	rs571365105	PIK3R1	0.003752	0	0	0	0	0	0	0	0	0	0
5_68280523_T_G	rs573233593	PIK3R1	0.0003411	0	0	0	0	0	0	0	0	0	0
5_68280550_T_C	rs577463464	PIK3R1	0	0	0	0	0.003185	0	0	0	0	0	0
RAG 1&2
variantID	rsID	Genes	Asia	Central_Africa	Eastern_Africa	Europe	Ex-Africa	Northern_Africa	North_America	Oceania	Southern_Africa	South_America	Western_Africa
11_36593297_G_A	rs112927992	RAG2, RAG1, IFTAP	0	0	0	0	0	0	0	0	0.003731	0	0
11_36573364_C_T	rs138801620	RAG1, RAG2	0	0	0	0	0	0	0	0	0.01306	0	0.000495
11_36574458_T_C	rs141049427	RAG1, RAG2	0	0.01538	0	0	0	0	0	0	0	0	0.0009901
11_36593801_C_T	rs144012817	RAG2, RAG1, IFTAP	0	0	0	0	0	0.003356	0	0	0	0	0
11_36592995_T_C	rs145860209	RAG2, RAG1, IFTAP	0	0	0.004237	0	0	0	0	0	0	0	0
11_36594157_C_G	rs1851109380	RAG2, RAG1, IFTAP	0	0	0	0	0	0	0	0	0.001866	0	0
11_36575831_A_G	rs186717025	RAG1, RAG2	0	0	0.008475	0	0	0	0	0	0	0	0.001485
11_36575907_C_T	rs193922462	RAG1, RAG2	0	0	0	0	0	0	0	0	0.005597	0	0
11_36573305_A_G	rs200575481	RAG1, RAG2	0	0	0	0	0	0.001678	0	0	0	0	0
11_36574352_G_A	rs200758244	RAG1, RAG2	0	0	0	0	0	0.001678	0	0	0	0	0
11_36573401_T_A	rs572993073	RAG1, RAG2	0	0	0.004237	0	0	0	0	0	0	0	0
11_36574031_G_A	rs747850976	RAG1, RAG2	0	0	0	0	0	0	0	0	0.005597	0	0
11_36574316_A_C	rs773326832	RAG1, RAG2	0	0	0	0	0	0	0	0	0.003731	0	0
11_36575514_G_A	rs104894286	RAG1, RAG2	0	0	0	0	0	0	0	0	0	0	0.000495
11_36593015_C_T	rs1157290414	RAG2, RAG1, IFTAP	0	0	0	0	0	0	0	0	0	0	0.000495
11_36573902_G_A	rs1232282131	RAG1, RAG2	0	0	0	0	0	0	0	0	0	0	0.000495
11_36574221_C_T	rs145962212	RAG1, RAG2	0	0	0	0	0	0	0	0	0	0	0.000495
11_36592778_C_G	rs147748696	RAG2, RAG1, IFTAP	0	0	0	0	0	0	0	0	0	0	0.000495
11_36574368_T_C	rs151077440	RAG1, RAG2	0	0	0	0	0	0.0375	0	0	0	0	0.001485
11_36593031_C_A	rs151269922	RAG2, RAG1, IFTAP	0	0	0	0	0	0	0	0	0	0	0.0009901
11_36592972_A_C	rs200473984	RAG2, RAG1, IFTAP	0	0	0	0	0	0	0	0	0	0	0.000495
11_36593144_C_T	rs367615315	RAG2, RAG1, IFTAP	0	0	0	0	0	0	0	0	0	0	0.0009901
11_36573959_C_T	rs368199324	RAG1, RAG2	0	0	0	0	0	0	0	0	0	0	0.000495
11_36593835_T_C	rs373703454	RAG2, RAG1, IFTAP	0	0	0	0	0	0	0	0	0	0	0.000495
11_36574837_G_T	rs533793542	RAG1, RAG2	0	0	0	0	0	0	0	0	0	0	0.000495
11_36593979_T_C	rs535374501	RAG2, RAG1, IFTAP	0	0	0	0	0	0	0	0	0	0	0.000495
11_36593313_T_A	rs542395331	RAG2, RAG1, IFTAP	0	0	0	0	0	0	0	0	0	0	0.000495
11_36575549_A_G	rs542851147	RAG1, RAG2	0	0	0	0	0	0	0	0	0	0	0.0009901
11_36575228_A_C	rs544726387	RAG1, RAG2	0	0	0	0	0	0	0	0	0	0	0.000495
11_36576395_A_G	rs564612752	RAG1, RAG2	0	0	0	0	0	0	0	0	0	0	0.000495
11_36574532_C_T	rs758288006	RAG1, RAG2	0	0	0	0	0	0	0	0	0	0	0.000495
11_36575364_G_A	rs767579422	RAG1, RAG2	0	0	0	0	0	0	0	0	0	0	0.000495
11_36573599_G_A	rs138676205	RAG1, RAG2	0	0	0.02119	0	0.003185	0	0	0	0	0	0.01238
11_36575339_A_G	rs143227621	RAG1, RAG2	0	0	0	0	0	0	0.001678	0	0.007463	0	0
11_36576078_C_T	rs144893101	RAG1, RAG2	0	0	0	0	0.003185	0	0	0	0	0	0.0009901
11_36594134_A_G	rs146584017	RAG2, RAG1, IFTAP	0	0	0	0	0.003185	0	0	0	0.001866	0	0.0009901
11_36573555_A_G	rs150199231	RAG1, RAG2	0.0003411	0.02308	0.0339	0	0.01592	0	0	0	0.04664	0	0.01733
11_36594147_C_T	rs150762709	RAG2, RAG1, IFTAP	0.001364	0	0	0.001773	0	0	0.003356	0	0.001866	0	0
11_36593628_A_G	rs1564996998	RAG2, RAG1, IFTAP	0.0003411	0	0	0	0	0	0	0	0	0	0
11_36593291_T_C	rs16929093	RAG2, RAG1, IFTAP	0.0003411	0.1154	0.05085	0.0008865	0.1178	0	0.005034	0	0.0597	0.01256	0.1317
11_36575125_C_T	rs183806098	RAG1, RAG2	0	0	0	0.0008865	0	0	0	0	0.001866	0	0
11_36575763_A_G	rs2227973	RAG1, RAG2	0.3994	0.04615	0.03814	0.1277	0.09554	0.2	0.2181	0.38	0.1082	0.3769	0.09208
11_36593011_G_T	rs34629171	RAG2, RAG1, IFTAP	0.0003411	0	0	0.007979	0.003185	0	0.006711	0	0.001866	0.005025	0
11_36573881_G_A	rs34841221	RAG1, RAG2	0.01501	0	0	0	0	0	0.001678	0.02	0.01306	0.002513	0.00297
11_36593525_G_A	rs35691292	RAG2, RAG1, IFTAP	0.01501	0	0	0	0	0	0	0.02	0.007463	0.002513	0.0009901
11_36573622_C_A	rs367725290	RAG1, RAG2	0	0.02308	0	0	0.003185	0	0	0	0	0	0
11_36574050_A_G	rs3740955	RAG1, RAG2	0.3953	0.1231	0.3178	0.6339	0.2484	0.5	0.4413	0.18	0.1978	0.3367	0.2262
11_36573810_C_T	rs4151027	RAG1, RAG2	0	0	0	0	0.003185	0	0	0	0	0	0.000495
11_36574650_G_A	rs4151031	RAG1, RAG2	0.0003411	0	0	0.007979	0.003185	0	0.006711	0	0.001866	0.005025	0
11_36574877_C_T	rs4151032	RAG1, RAG2	0.008186	0	0	0	0	0	0	0	0.001866	0	0
11_36575942_G_A	rs4151033	RAG1, RAG2	0	0.007692	0.04237	0	0.06688	0	0.001678	0	0.02799	0.002513	0.05297
11_36593896_G_T	rs1590716645	RAG2, RAG1, IFTAP	0.0003411	0	0	0	0	0	0	0	0	0	0
11_36574437_G_A	rs1017953850	RAG1, RAG2	0	0	0	0	0	0	0	0.02	0	0	0
11_36593355_C_T	rs117899975	RAG2, RAG1, IFTAP	0.003752	0	0	0	0	0	0	0	0	0	0
11_36593483_C_T	rs121917894	RAG2, RAG1, IFTAP	0.0003411	0	0	0	0	0	0	0	0	0	0
11_36593415_A_C	rs1330587135	RAG2, RAG1, IFTAP	0	0	0	0	0	0	0	0.02	0	0	0
11_36593270_C_T	rs138857320	RAG2, RAG1, IFTAP	0.001023	0	0	0	0	0	0	0	0	0	0
11_36592971_C_G	rs140682926	RAG2, RAG1, IFTAP	0	0	0	0.0008865	0	0	0	0	0	0	0
11_36593260_C_A	rs141025671	RAG2, RAG1, IFTAP	0.0003411	0	0	0	0	0	0	0	0	0	0
11_36574824_G_A	rs143969029	RAG1, RAG2	0.0003411	0	0	0	0	0	0	0	0	0	0
11_36592665_T_C	rs145614809	RAG2, RAG1, IFTAP	0.001023	0	0	0.004433	0	0	0	0	0	0	0
11_36593802_G_A	rs147319483	RAG2, RAG1, IFTAP	0	0	0	0.0008865	0	0	0	0	0	0	0
11_36573456_A_T	rs147486240	RAG1, RAG2	0	0	0	0.0008865	0	0	0	0	0	0	0
11_36575168_G_A	rs148380512	RAG1, RAG2	0.0003411	0	0	0.0008865	0	0	0	0	0	0	0
11_36574103_G_A	rs148393376	RAG1, RAG2	0.0003411	0	0	0	0	0	0	0	0	0	0
11_36576171_T_C	rs182385524	RAG1, RAG2	0.0003411	0	0	0	0	0	0	0	0	0	0
11_36574395_A_G	rs186342720	RAG1, RAG2	0	0	0	0.0008865	0	0	0	0	0	0	0
11_36592779_G_A	rs189020262	RAG2, RAG1, IFTAP	0	0	0	0	0	0	0	0	0	0.002513	0
11_36574683_G_C	rs191898756	RAG1, RAG2	0	0	0	0.0008865	0	0	0	0	0	0	0
11_36593042_G_T	rs192958391	RAG2, RAG1, IFTAP	0	0	0	0.0008865	0	0	0	0	0	0	0
11_36574725_G_A	rs199474686	RAG1, RAG2	0	0	0	0	0	0	0	0	0	0.002513	0
11_36592964_T_C	rs199798089	RAG2, RAG1, IFTAP	0	0	0	0.0008865	0	0	0	0	0	0	0
11_36592852_G_T	rs201044101	RAG2, RAG1, IFTAP	0.0003411	0	0	0	0	0	0	0	0	0	0
11_36575489_A_C	rs201192233	RAG1, RAG2	0	0	0	0.0008865	0	0	0	0	0	0	0
11_36593843_A_T	rs201258007	RAG2, RAG1, IFTAP	0	0	0	0.0008865	0	0	0	0	0	0	0
11_36573957_G_A	rs202178215	RAG1, RAG2	0.0003411	0	0	0	0	0	0	0	0	0	0
11_36573335_C_T	rs2133292541	RAG1, RAG2	0.0003411	0	0	0	0	0	0	0	0	0	0
11_36573379_T_G	rs2133292669	RAG1, RAG2	0	0	0	0	0	0	0	0.02	0	0	0
11_36573850_C_G	rs2133293759	RAG1, RAG2	0.0003411	0	0	0	0	0	0	0	0	0	0
11_36575115_G_T	rs2133296406	RAG1, RAG2	0.0003411	0	0	0	0	0	0	0	0	0	0
11_36593591_G_A	rs2133314255	RAG2, RAG1, IFTAP	0.0003411	0	0	0	0	0	0	0	0	0	0
11_36593682_G_C	rs2133314547	RAG2, RAG1, IFTAP	0	0	0	0	0	0	0	0.02	0	0	0
11_36576057_G_A	rs368073575	RAG1, RAG2	0	0	0	0.0008865	0	0	0	0	0	0	0
11_36575963_G_A	rs4151034	RAG1, RAG2	0.0003411	0	0	0.007092	0	0	0	0	0	0	0
11_36573600_G_A	rs533714087	RAG1, RAG2	0.0003411	0	0	0	0	0	0	0	0	0	0
11_36573782_C_T	rs542536171	RAG1, RAG2	0	0	0	0	0.003185	0	0	0	0	0	0
11_36593221_T_C	rs545910812	RAG2, RAG1, IFTAP	0.001364	0	0	0	0	0	0	0	0	0	0
11_36593474_T_C	rs550672306	RAG2, RAG1, IFTAP	0	0	0	0	0.003185	0	0	0	0	0	0
11_36573580_C_T	rs550985019	RAG1, RAG2	0.0006821	0	0	0	0	0	0	0	0	0	0
11_36574874_C_T	rs553675432	RAG1, RAG2	0.0003411	0	0	0	0	0	0	0	0	0	0
11_36573956_C_T	rs557360812	RAG1, RAG2	0.0003411	0	0	0	0	0	0	0	0	0	0
11_36574407_G_A	rs560640141	RAG1, RAG2	0.0003411	0	0	0	0	0	0	0	0	0	0
11_36575588_G_A	rs563140654	RAG1, RAG2	0.0006821	0	0	0	0	0	0	0	0	0	0
11_36573894_C_T	rs563167039	RAG1, RAG2	0.0003411	0	0	0	0	0	0	0	0	0	0
11_36574568_G_T	rs568838996	RAG1, RAG2	0.0006821	0	0	0	0	0	0	0	0	0	0
11_36574298_C_G	rs568867325	RAG1, RAG2	0.0003411	0	0	0	0	0	0	0	0	0	0
11_36575756_G_C	rs570885960	RAG1, RAG2	0.0006821	0	0	0	0	0	0	0	0	0	0
11_36574175_A_G	rs575719588	RAG1, RAG2	0	0	0	0	0	0	0	0	0	0.002513	0
11_36576308_C_T	rs576254017	RAG1, RAG2	0.0003411	0	0	0	0	0	0	0	0	0	0
11_36573879_G_A	rs752955928	RAG1, RAG2	0.0003411	0	0	0	0	0	0	0	0	0	0
11_36573790_T_A	rs753042511	RAG1, RAG2	0.0006821	0	0	0	0	0	0	0	0	0	0
11_36592627_C_G	rs754150018	RAG2, RAG1, IFTAP	0.0003411	0	0	0	0	0	0	0	0	0	0
11_36573960_G_A	rs764179803	RAG1, RAG2	0.0003411	0	0	0	0	0	0	0	0	0	0
11_36574029_A_G	rs76897604	RAG1, RAG2	0.001364	0	0	0.00266	0	0	0.005034	0	0	0	0
11_36573333_G_T	rs977780517	RAG1, RAG2	0	0	0	0	0	0	0	0.02	0	0	0
SPI1
variantID	rsID	Genes	Asia	Central_Africa	Eastern_Africa	Europe	Ex-Africa	Northern_Africa	North_America	Oceania	Southern_Africa	South_America	Western_Africa
11_47359926_C_T	rs1370001180	SPI1	0	0	0	0	0	0	0	0	0	0	0.000495
11_47359927_G_C	rs537934199	SPI1	0	0.007692	0	0	0	0	0	0	0	0	0
11_47358871_C_T	rs75402116	SPI1	0.01501	0	0	0.0008865	0	0	0	0	0.001866	0	0
11_47360045_G_A	rs200444347	SPI1	0.0003411	0	0	0	0	0	0	0	0	0	0
11_47383831_G_A	rs551500578	SPI1	0	0	0	0.0008865	0	0	0	0	0	0	0
11_47358895_C_T	rs558503796	SPI1	0.001023	0	0	0	0	0	0	0	0	0	0
11_47375625_G_A	rs572039435	SPI1	0	0	0	0	0.003185	0	0	0	0	0	0
11_47360011_C_T	rs757424163	SPI1	0	0	0	0.0008865	0	0	0	0	0	0	0
11_47355239_G_T	rs899122071	MYBPC3, SPI1	0	0	0	0	0	0	0	0	0	0	0
TCF3
variantID	rsID	Genes	Asia	Central_Africa	Eastern_Africa	Europe	Ex-Africa	Northern_Africa	North_America	Oceania	Southern_Africa	South_America	Western_Africa
19_1615803_G_A	rs113960238	TCF3, RNU6-1223P	0	0	0	0	0	0	0	0	0.009328	0	0
19_1632352_A_T	rs1183324909	TCF3	0	0	0	0	0	0	0	0	0	0	0.000495
19_1646390_G_A	rs1340859555	TCF3	0	0	0	0	0	0	0	0	0	0	0.000495
19_1621975_G_A	rs1366181062	TCF3	0	0	0	0	0	0	0	0	0.003731	0	0
19_1632107_C_T	rs138963927	TCF3	0	0	0	0	0	0	0	0	0	0	0.000495
19_1615749_G_A	rs139492270	TCF3, RNU6-1223P	0	0	0	0	0	0	0	0	0	0	0.000495
19_1615692_C_T	rs141432924	TCF3, RNU6-1223P	0	0	0	0	0	0	0	0	0	0	0.00297
19_1611732_G_C	rs142145295	TCF3, RNU6-1223P	0	0	0	0	0	0	0	0	0	0	0.000495
19_1621970_C_T	rs1445443955	TCF3	0	0	0.004237	0	0	0	0	0	0	0	0
19_1621895_T_C	rs145095368	TCF3	0	0.01538	0.004237	0	0	0	0	0	0.005597	0	0.00198
19_1611790_C_G	rs146047446	TCF3, RNU6-1223P	0	0	0	0	0	0	0	0	0	0	0.000495
19_1619824_G_C	rs1481750909	TCF3, RNU6-1223P	0	0	0	0	0	0	0	0	0	0	0.000495
19_1632351_G_C	rs1487181959	TCF3	0	0	0	0	0	0	0	0	0	0	0.000495
19_1627406_C_T	rs199628190	TCF3	0	0	0.004237	0	0	0	0	0	0	0	0
19_1619402_C_T	rs200307903	TCF3, RNU6-1223P	0	0	0	0	0	0	0	0	0	0	0.000495
19_1632367_C_T	rs202212254	TCF3	0	0	0.004237	0	0	0	0	0	0	0	0
19_1646373_C_T	rs2145624237	TCF3	0	0	0	0	0	0	0	0	0	0	0.000495
19_1622220_C_A	rs2146137895	TCF3	0	0	0	0	0	0	0	0	0	0	0.000495
19_1627370_C_T	rs35936626	TCF3	0	0.01538	0.004237	0	0	0	0	0	0.01493	0	0.01386
19_1650287_C_T	rs371769174	TCF3	0	0.007692	0.004237	0	0	0	0	0	0	0	0
19_1646431_C_T	rs371871405	TCF3	0	0	0	0	0	0	0	0	0.007463	0	0
19_1632387_C_G	rs374831661	TCF3	0	0	0	0	0	0	0	0	0	0	0.000495
19_1621889_C_T	rs374898725	TCF3	0	0	0	0	0	0	0	0	0	0	0.000495
19_1646372_G_A	rs376245305	TCF3	0	0	0	0	0	0	0	0	0	0	0.000495
19_1646376_C_T	rs528980993	TCF3	0	0.007692	0	0	0	0	0	0	0	0	0.0009901
19_1621865_G_A	rs531068508	TCF3	0	0	0	0	0	0	0	0	0	0	0.000495
19_1619348_G_T	rs532539524	TCF3, RNU6-1223P	0	0	0	0	0	0	0	0	0	0	0.000495
19_1619800_C_T	rs535113552	TCF3, RNU6-1223P	0	0	0	0	0	0	0	0	0	0	0.000495
19_1611813_C_T	rs538013937	TCF3, RNU6-1223P	0	0	0	0	0	0	0	0	0	0	0.000495
19_1619318_G_A	rs553896459	TCF3, RNU6-1223P	0	0	0	0	0	0	0	0	0	0	0.000495
19_1615792_C_T	rs562975911	TCF3, RNU6-1223P	0	0	0	0	0	0	0	0	0	0	0.000495
19_1619345_T_C	rs565387667	TCF3, RNU6-1223P	0	0	0	0	0	0	0	0	0	0	0.000495
19_1627391_C_T	rs758090731	TCF3	0	0	0.004237	0	0	0	0	0	0	0	0
19_1646439_G_A	rs762266815	TCF3	0	0	0	0	0	0	0	0	0.001866	0	0
19_1615534_G_A	rs768881814	TCF3, RNU6-1223P	0	0	0	0	0	0	0	0	0	0	0.0009901
19_1646437_G_C	rs768985668	TCF3	0	0	0	0	0	0	0	0	0	0	0.000495
19_1619478_C_T	rs775714262	TCF3, RNU6-1223P	0	0	0	0	0	0	0	0	0	0	0.000495
19_1650289_T_C	rs991840676	TCF3	0	0	0	0	0	0	0	0	0	0	0.000495
19_1619351_C_T	rs1052692	TCF3, RNU6-1223P	0.1797	0.09231	0.0678	0.08333	0.05096	0.0875	0.05034	0.02	0.0541	0.06533	0.0505
19_1627382_C_T	rs113419714	TCF3	0.0003411	0	0	0	0	0	0	0	0.005597	0	0
19_1619793_C_T	rs117006898	TCF3, RNU6-1223P	0	0	0	0.001773	0.003185	0	0.005034	0	0.001866	0	0
19_1622373_T_C	rs11879402	TCF3	0.001705	0.05385	0.05932	0	0.06688	0.0125	0.005034	0	0.03918	0.007538	0.05693
19_1621915_A_G	rs141542090	TCF3	0.0003411	0	0	0	0	0	0	0	0	0	0.0009901
19_1646364_C_T	rs143529809	TCF3	0	0	0	0	0.003185	0	0	0	0	0	0.00396
19_1620976_C_T	rs148928381	TCF3, RNU6-1223P	0	0.007692	0	0.003546	0	0	0.003356	0	0	0.005025	0.00198
19_1615376_T_C	rs149166972	TCF3, RNU6-1223P	0.002046	0	0	0.001773	0.006369	0	0.003356	0	0	0	0.007921
19_1615524_T_C	rs202076298	TCF3, RNU6-1223P	0	0	0	0	0.003185	0	0	0	0	0	0.002475
19_1615797_G_A	rs2074888	TCF3, RNU6-1223P	0.2012	0.02308	0.04237	0.0266	0.03503	0.025	0.05537	0.06	0.04664	0.1382	0.02376
19_1622139_G_A	rs370087169	TCF3	0.0006821	0	0	0	0	0	0	0	0	0	0.000495
19_1650233_T_C	rs371323214	TCF3	0	0	0	0.0008865	0	0	0	0	0	0	0.000495
19_1615731_G_A	rs372168347	TCF3, RNU6-1223P	0.0003411	0	0	0.0008865	0	0	0	0	0.01119	0	0
19_1611727_T_G	rs372296344	TCF3, RNU6-1223P	0	0	0	0	0.003185	0	0	0	0	0	0.0009901
19_1619123_C_T	rs374172636	TCF3, RNU6-1223P	0.001364	0	0	0	0	0.0125	0	0	0	0	0
19_1623952_G_A	rs374988827	TCF3	0.0003411	0	0	0	0	0	0	0	0.01493	0	0
19_1632049_G_A	rs531623553	TCF3	0.0003411	0	0	0	0.003185	0	0	0	0	0	0.000495
19_1624008_A_G	rs55677929	TCF3	0.4666	0.4462	0.3178	0.2402	0.3153	0.25	0.2399	0.14	0.3619	0.3266	0.2995
19_1622112_G_A	rs573267242	TCF3	0	0	0	0.0008865	0.003185	0	0	0	0.001866	0	0
19_1611857_G_A	rs62130064	TCF3, RNU6-1223P	0.06753	0.07692	0.08475	0.1906	0.08599	0.1	0.1661	0	0.1157	0.1307	0.102
19_1619472_C_T	rs745810922	TCF3, RNU6-1223P	0	0.03077	0	0	0	0	0	0	0.001866	0	0
19_1619371_G_A	rs76459051	TCF3, RNU6-1223P	0	0.01538	0.01695	0	0.006369	0	0	0	0.02239	0	0.01139
19_1615825_C_A	rs1021822185	TCF3, RNU6-1223P	0.0003411	0	0	0	0	0	0	0	0	0	0
19_1619805_C_T	rs1226595876	TCF3, RNU6-1223P	0.0003411	0	0	0	0	0	0	0	0	0	0
19_1650183_G_T	rs1264140151	TCF3	0.0003411	0	0	0	0	0	0	0	0	0	0
19_1624007_G_C	rs1397065364	TCF3	0	0	0	0.0008865	0	0	0	0	0	0	0
19_1632364_C_T	rs143787476	TCF3	0	0	0	0	0	0	0.001678	0	0	0	0
19_1632121_G_C	rs1456778481	TCF3	0.0003411	0	0	0	0	0	0	0	0	0	0
19_1650227_C_A	rs147133056	TCF3	0	0	0	0.001773	0	0	0	0	0	0	0
19_1621983_G_A	rs148835727	TCF3	0.002729	0	0	0	0	0	0	0	0	0	0
19_1611721_C_T	rs149962284	TCF3, RNU6-1223P	0.0003411	0	0	0	0	0	0	0	0	0	0
19_1615777_G_A	rs182482393	TCF3, RNU6-1223P	0.0003411	0	0	0	0	0	0.001678	0	0	0	0
19_1615768_T_C	rs190995532	TCF3, RNU6-1223P	0.0003411	0	0	0	0	0	0.001678	0	0	0	0
19_1650197_C_T	rs199639167	TCF3	0.0003411	0	0	0	0	0	0	0	0	0	0
19_1627435_G_A	rs199916942	TCF3	0.0003411	0	0	0	0	0	0	0	0	0	0
19_1619131_C_T	rs199957863	TCF3, RNU6-1223P	0	0	0	0	0	0	0.001678	0	0	0	0
19_1615336_T_C	rs200005697	TCF3, RNU6-1223P	0	0	0	0	0	0	0	0	0	0.002513	0
19_1615535_C_T	rs200409766	TCF3, RNU6-1223P	0	0	0	0	0.003185	0	0	0	0	0	0
19_1611708_C_T	rs200768791	TCF3, RNU6-1223P	0.0006821	0	0	0	0	0	0	0	0	0	0
19_1615786_C_T	rs201250905	TCF3, RNU6-1223P	0	0	0	0	0.006369	0	0	0	0	0	0
19_1611859_G_A	rs201548280	TCF3, RNU6-1223P	0	0	0	0.0008865	0	0	0	0	0	0	0
19_1619204_C_T	rs201830800	TCF3, RNU6-1223P	0	0	0	0	0	0	0.001678	0	0	0	0
19_1615708_T_G	rs201831565	TCF3, RNU6-1223P	0.003411	0	0	0.001773	0	0	0	0	0	0	0
19_1627418_C_T	rs201841190	TCF3	0.001364	0	0	0	0	0	0	0	0	0	0
19_1632331_C_T	rs2063809984	TCF3	0.0003411	0	0	0	0	0	0	0	0	0	0
19_1627366_A_G	rs35354874	TCF3	0.005798	0	0	0.02305	0.006369	0	0.0151	0	0	0.005025	0
19_1627375_A_G	rs368651876	TCF3	0.0003411	0	0	0	0	0	0	0	0	0	0
19_1625585_C_T	rs369182124	TCF3	0	0	0	0	0	0	0.001678	0	0	0	0
19_1650174_C_A	rs369855180	TCF3	0	0	0	0	0	0	0	0	0	0.002513	0
19_1615832_C_T	rs372056958	TCF3, RNU6-1223P	0.0003411	0	0	0	0	0	0	0	0	0	0
19_1621125_C_T	rs372607761	TCF3, RNU6-1223P	0	0	0	0.0008865	0	0	0	0	0	0	0
19_1619173_G_A	rs374199541	TCF3, RNU6-1223P	0.0003411	0	0	0	0	0	0	0	0	0	0
19_1622330_G_A	rs374229587	TCF3	0	0	0	0	0	0	0.001678	0	0	0	0
19_1632082_T_G	rs374558465	TCF3	0.0003411	0	0	0	0	0	0	0	0	0	0
19_1615720_T_C	rs375552133	TCF3, RNU6-1223P	0.0003411	0	0	0	0	0	0	0	0	0	0
19_1627423_T_C	rs41275842	TCF3	0.0003411	0	0	0.01064	0	0	0.008389	0	0	0	0
19_1650208_T_C	rs531415033	TCF3	0.0003411	0	0	0	0	0	0	0	0	0	0
19_1625653_G_A	rs533848977	TCF3	0	0	0	0	0.003185	0	0	0	0	0	0
19_1627378_C_T	rs533989322	TCF3	0	0	0	0	0	0	0	0	0	0.002513	0
19_1627411_C_T	rs535762587	TCF3	0.0003411	0	0	0	0	0	0	0	0	0	0
19_1619417_C_T	rs537446058	TCF3, RNU6-1223P	0.0003411	0	0	0	0	0	0	0	0	0	0
19_1625569_C_T	rs537528466	TCF3	0.0003411	0	0	0	0	0	0	0	0	0	0
19_1627400_C_A	rs538284851	TCF3	0.0003411	0	0	0	0	0	0	0	0	0	0
19_1621847_T_C	rs544443634	TCF3	0.0003411	0	0	0	0	0	0	0	0	0	0
19_1621886_C_T	rs547275481	TCF3	0.001023	0	0	0	0	0	0	0	0	0	0
19_1611723_G_C	rs548578853	TCF3, RNU6-1223P	0.0006821	0	0	0	0	0	0	0	0	0	0
19_1615682_G_C	rs548856424	TCF3, RNU6-1223P	0	0	0	0	0	0	0	0	0	0.002513	0
19_1619447_C_T	rs549395259	TCF3, RNU6-1223P	0.0003411	0	0	0	0	0	0	0	0	0	0
19_1622333_G_A	rs551790548	TCF3	0	0	0	0.0008865	0	0	0	0	0	0	0
19_1619405_C_T	rs551817262	TCF3, RNU6-1223P	0	0	0	0	0.003185	0	0	0	0	0	0
19_1625602_C_T	rs554419240	TCF3	0	0	0	0.00266	0	0	0	0	0	0	0
19_1615738_C_G	rs555856598	TCF3, RNU6-1223P	0.0003411	0	0	0	0	0	0	0	0	0	0
19_1621883_C_T	rs561310316	TCF3	0	0	0	0	0	0	0.001678	0	0	0	0
19_1619171_C_A	rs566431636	TCF3, RNU6-1223P	0.0003411	0	0	0	0	0	0	0	0	0	0
19_1621900_C_T	rs569364228	TCF3	0.0006821	0	0	0	0	0	0	0	0	0	0
19_1632037_C_T	rs570496716	TCF3	0.0003411	0	0	0	0	0	0	0	0	0	0
19_1621844_G_A	rs576620445	TCF3	0.0003411	0	0	0	0	0	0	0	0	0	0
19_1615533_C_T	rs57902330	TCF3, RNU6-1223P	0.0003411	0	0	0.0008865	0	0	0	0	0	0	0
19_1611724_G_T	rs7252811	TCF3, RNU6-1223P	0.001364	0	0	0	0	0	0	0	0	0	0
19_1622059_G_A	rs753558041	TCF3	0.0003411	0	0	0	0	0	0	0	0	0	0
19_1625646_C_T	rs759137601	TCF3	0.0003411	0	0	0	0	0	0	0	0	0	0
19_1625624_G_A	rs762313987	TCF3	0.0003411	0	0	0	0	0	0	0	0	0	0
19_1632041_C_T	rs763452882	TCF3	0.0003411	0	0	0	0	0	0	0	0	0	0
19_1620980_G_T	rs772529012	TCF3, RNU6-1223P	0	0	0	0	0.003185	0	0	0	0	0	0
19_1619820_C_A	rs774647657	TCF3, RNU6-1223P	0.0003411	0	0	0	0	0	0	0	0	0	0
19_1632403_G_A	rs774660079	TCF3	0.0003411	0	0	0	0	0	0	0	0	0	0
19_1621051_G_A	rs777550040	TCF3, RNU6-1223P	0	0	0	0	0	0	0	0	0	0	0
19_1615489_G_C	rs778885981	TCF3, RNU6-1223P	0.0006821	0	0	0	0	0	0	0	0	0	0
19_1621912_G_A	rs779038552	TCF3	0.0003411	0	0	0	0	0	0	0	0	0	0
19_1646414_G_C	rs780251865	TCF3	0.0003411	0	0	0	0	0	0	0	0	0	0
19_1621901_C_T	rs780652877	TCF3	0	0	0	0	0	0	0	0	0	0.002513	0
19_1622196_A_G	rs901772285	TCF3	0.0003411	0	0	0	0	0	0	0	0	0	0
19_1622167_C_T	rs916613545	TCF3	0	0	0	0	0	0	0	0	0	0.002513	0
TNFRSF13B
variantID	rsID	Genes	Asia	Central_Africa	Eastern_Africa	Europe	Ex-Africa	Northern_Africa	North_America	Oceania	Southern_Africa	South_America	Western_Africa
17_16952499_G_A	rs1013908503	TNFRSF13B	0	0	0	0	0	0	0	0	0	0	0.0009901
17_16952598_G_C	rs367967699	TNFRSF13B	0	0	0	0	0	0	0	0	0	0	0.000495
17_16925845_C_T	rs3752001	TBC1D27P, TNFRSF13B	0.1763	0.1077	0.05932	0.02216	0.03185	0.025	0.0755	0.1	0.05784	0.1256	0.04208
17_16952521_G_T	rs531640813	TNFRSF13B	0.0003411	0	0	0	0	0	0	0	0.001866	0	0
17_16952447_G_T	rs144718007	TNFRSF13B	0	0	0	0.0008865	0	0	0	0	0	0	0
17_16952474_C_G	rs149084717	TNFRSF13B	0.0003411	0	0	0	0	0	0	0	0	0	0
17_16972018_G_A	rs200013015	TNFRSF13B, LOC284191	0	0	0	0	0	0	0.001678	0	0	0	0
17_16972035_C_T	rs200309474	TNFRSF13B, LOC284191	0.0003411	0	0	0	0	0	0	0	0	0	0
17_16972068_C_T	rs201599964	TNFRSF13B, LOC284191	0.0003411	0	0	0	0	0	0	0	0	0	0
17_16926144_G_A	rs2087409671	TBC1D27P, TNFRSF13B	0.0003411	0	0	0	0	0	0	0	0	0	0
17_16972036_G_A	rs370503383	TNFRSF13B, LOC284191	0	0	0	0.0008865	0	0	0	0	0	0	0
17_16952527_A_G	rs72553874	TNFRSF13B	0	0	0	0	0	0	0.006711	0	0	0	0
17_16952438_G_T	rs999691696	TNFRSF13B	0	0	0	0	0	0	0	0	0	0	0
TNFRSF13C
variantID	rsID	Genes	Asia	Central_Africa	Eastern_Africa	Europe	Ex-Africa	Northern_Africa	North_America	Oceania	Southern_Africa	South_America	Western_Africa
22_41926739_T_C	rs1215819338	MIR378I, TNFRSF13C, CENPM	0	0	0	0	0	0.025	0	0	0	0	0
22_41925453_G_A	rs1303856630	MIR378I, TNFRSF13C, CENPM	0	0	0	0	0	0	0	0	0	0	0.000495
22_41926346_G_A	rs958426515	MIR378I, TNFRSF13C, CENPM	0	0	0	0	0	0	0	0	0	0	0.0004955
22_41925486_G_A	rs151243201	MIR378I, TNFRSF13C, CENPM	0	0.007692	0	0	0.003185	0	0	0	0	0	0.00198
22_41925569_G_T	rs372331667	MIR378I, TNFRSF13C, CENPM	0	0.007692	0	0	0.003185	0	0	0	0	0	0.00198
22_41926277_C_A	rs547352394	MIR378I, TNFRSF13C, CENPM	0.005798	0	0	0.009752	0.006369	0.0125	0.003356	0	0.001866	0.002513	0.0004955
22_41925447_G_A	rs61756766	MIR378I, TNFRSF13C, CENPM	0.003752	0	0	0.01152	0.003185	0	0.01174	0	0.001866	0.002513	0
22_41926712_G_C	rs77874543	MIR378I, TNFRSF13C, CENPM	0.05798	0	0	0.09131	0.01592	0	0.06376	0	0.009328	0.05528	0.001485
22_41926757_C_T	rs1282859624	MIR378I, TNFRSF13C, CENPM	0.0003411	0	0	0	0	0	0	0	0	0	0
22_41926151_C_T	rs150374940	MIR378I, TNFRSF13C, CENPM	0	0	0	0.0008865	0	0	0	0	0	0	0
22_41925461_G_T	rs2077624265	MIR378I, TNFRSF13C, CENPM	0	0	0	0	0.003185	0	0	0	0	0	0
22_41926323_T_C	rs2146589499	MIR378I, TNFRSF13C, CENPM	0.0003411	0	0	0	0	0	0	0	0	0	0
22_41926335_C_T	rs2146589528	MIR378I, TNFRSF13C, CENPM	0	0	0	0.0008865	0	0	0	0	0	0	0
22_41926161_G_T	rs369626832	MIR378I, TNFRSF13C, CENPM	0.0003411	0	0	0	0	0	0	0	0	0	0
22_41925547_C_T	rs371805226	MIR378I, TNFRSF13C, CENPM	0	0	0	0.0008865	0	0	0	0	0	0	0
22_41925564_G_C	rs374836008	MIR378I, TNFRSF13C, CENPM	0.0003411	0	0	0	0	0	0	0	0	0	0
22_41925571_T_C	rs541120654	MIR378I, TNFRSF13C, CENPM	0.0003411	0	0	0	0	0	0	0	0	0	0
22_41925410_G_C	rs565521242	MIR378I, TNFRSF13C, CENPM	0.0003411	0	0	0	0	0	0	0	0	0	0
22_41926331_G_C	rs750766446	MIR378I, TNFRSF13C, CENPM	0.0003411	0	0	0	0	0	0	0	0	0	0
UNG
variantID	rsID	Genes	Asia	Central_Africa	Eastern_Africa	Europe	Ex-Africa	Northern_Africa	North_America	Oceania	Southern_Africa	South_America	Western_Africa
12_109099241_C_T	rs140829672	UNG	0	0	0.004237	0	0	0	0	0	0	0	0.001485
12_109098445_A_G	rs143103316	ALKBH2, UNG	0	0	0	0	0	0	0	0	0	0	0.00396
12_109101980_C_G	rs143527092	UNG	0	0	0	0	0	0	0	0	0	0	0.000495
12_109103496_G_A	rs146408261	UNG	0	0	0	0	0	0	0	0	0	0	0.000495
12_109101955_C_G	rs376918741	UNG	0	0	0	0	0	0	0	0	0	0	0.0009901
12_109097803_G_C	rs377203641	ALKBH2, UNG	0	0	0	0	0	0	0	0	0	0	0.00198
12_109097717_C_G	rs572847021	ALKBH2, UNG	0	0	0	0	0	0	0	0	0	0	0.000495
12_109103616_G_A	rs762578814	UNG	0	0	0	0	0	0	0	0	0	0	0.000495
12_109098602_C_T	rs763266989	ALKBH2, UNG	0	0	0	0	0	0	0	0	0	0	0.000495
12_109097713_T_A	rs769496984	ALKBH2, UNG	0	0	0	0	0	0	0	0	0	0	0.000495
12_109098463_A_G	rs772124780	ALKBH2, UNG	0	0	0	0	0	0	0	0	0.001866	0	0
12_109098561_C_T	rs151095402	ALKBH2, UNG	0.0006821	0	0	0.003546	0	0.0125	0.003356	0	0	0.002513	0
12_109103567_C_G	rs1157293581	UNG	0	0	0	0	0	0	0	0.02	0	0	0
12_109109839_A_G	rs147460908	UNG, ACACB	0	0	0	0	0	0	0	0.04	0	0	0
12_109109878_A_G	rs149153434	UNG, ACACB	0	0	0	0.001773	0	0	0	0	0	0	0
12_109103531_T_C	rs150180082	UNG	0	0	0	0.0008865	0	0	0	0	0	0	0
12_109098474_G_C	rs1593318769	ALKBH2, UNG	0	0	0	0.0008865	0	0	0	0	0	0	0
12_109102884_T_G	rs199547586	UNG	0	0	0	0.001773	0	0	0	0	0	0	0
12_109098493_C_T	rs199956941	ALKBH2, UNG	0	0	0	0.0008865	0	0	0	0	0	0	0
12_109101968_A_C	rs200337728	UNG	0	0	0	0	0	0	0.001678	0	0	0	0
12_109098564_A_G	rs201031933	ALKBH2, UNG	0	0	0	0.001773	0	0	0.001678	0	0	0.002513	0
12_109099176_A_T	rs2135883152	UNG	0.0003411	0	0	0	0	0	0	0	0	0	0
12_109103501_T_G	rs2135887522	UNG	0	0	0	0	0	0	0	0	0	0	0
12_109098550_G_C	rs376181894	ALKBH2, UNG	0	0	0	0	0.003185	0	0	0	0	0	0
12_109098582_G_A	rs527285906	ALKBH2, UNG	0.0003411	0	0	0	0	0	0	0	0	0	0
12_109097768_G_A	rs534071307	ALKBH2, UNG	0	0	0	0	0.003185	0	0	0	0	0	0
12_109101966_T_G	rs535034511	UNG	0.0003411	0	0	0	0	0	0	0	0	0	0
12_109102849_A_G	rs545691651	UNG	0.0006821	0	0	0	0	0	0	0	0	0	0
12_109101887_C_A	rs552733171	UNG	0.0003411	0	0	0	0	0	0	0	0	0	0
12_109102005_G_A	rs55812333	UNG	0.001023	0	0	0.0008865	0	0	0.003356	0	0	0	0
12_109099248_A_G	rs576044400	UNG	0	0	0	0	0	0	0	0	0	0.002513	0
12_109109870_G_T	rs576935575	UNG, ACACB	0.002387	0	0	0	0	0	0	0	0	0	0
12_109097711_T_C	rs747684225	ALKBH2, UNG	0	0	0	0.0008865	0	0	0	0	0	0	0
12_109098571_C_T	rs867451619	ALKBH2, UNG	0.0003411	0	0	0	0	0	0	0	0	0	0
