# Supplementary material for: Uncovering genetic variation in humoral inborn errors of immunity in African populations: insights from the African genome variation database
Source: Sci Rep. 2026 Feb 15;16:9148. doi: 10.1038/s41598-026-39612-2 (PMC12996604; doi:10.1038/s41598-026-39612-2)
Supplement: Supplementary file 2 — Supplementary Material 2 [file 41598_2026_39612_MOESM2_ESM.xlsx]

## Sheet: Details of Pathogenic Variants
Supplementary Table 2: Details and regional frequencies of pathogenic or likely pathogenic variants. The table shows rs IDs, molecular consequence, genes and regional frequencies for variants classified as pathogenic or likely pathogenic.
#Uploaded_variation	Consequence	SYMBOL	Asia	Central_Africa	Eastern_Africa	Europe	Ex-Africa	Northern_Africa	North_America	Oceania	Southern_Africa	South_America	Western_Africa
rs143529809	stop_gained	TCF3	0	0	0	0	0.003185	0	0	0	0	0	0.00396
rs104894286	missense_variant	RAG1	0	0	0	0	0	0	0	0	0	0	0.000495
rs758288006	missense_variant	RAG1	0	0	0	0	0	0	0	0	0	0	0.000495
rs200575481	start_lost	RAG1	0	0	0	0	0	0.001678	0	0	0	0	0
